# Supplementary material for: Bursa of Fabricius–independent B cells establish an IgA-mediated intestinal barrier that safeguards gut–liver homeostasis
Source: Proc Natl Acad Sci U S A. 2026 Jul 15;123(29):e2605569123. doi: 10.1073/pnas.2605569123 (PMC13389660; doi:10.1073/pnas.2605569123)
Supplement: Supplementary file 2 — Dataset S01 (XLSX) [file pnas.2605569123.sd01.xlsx]

## Sheet: S1
Dataset S1: Top 10 Differentially expressed genes in all cell cluster in caecal tonsils (associated with Figure 2E)
cluster	gene	pvalue	average log2FC	% expressing cells (cluster)	% expressing cells (others)	p.adjust
1	MLLT1	1.99678e-50	2.70066	0.268	0.047	2.49558e-46
1	BCL11A	1.38894e-105	2.56835	0.68	0.175	1.7359e-101
1	STK38	1.69931e-47	2.56651	0.258	0.046	2.1238e-43
1	P2RX5	4.02361e-40	2.48436	0.275	1	5.02871e-36
1	PLEKHO1	7.73706e-64	2.47846	0.408	0.089	9.66977e-60
1	CYBB	8.42643e-36	2.26493	0.278	0.069	1.05314e-31
1	PAX5	6.4443e-105	2.24508	0.781	0.243	8.05409e-101
1	SPRED2	2.21127e-29	2.19864	0.252	0.067	2.76365e-25
1	CD79B	1.17475e-64	2.12346	0.565	0.176	1.4682e-60
1	RYR1	3.55629e-37	2.07263	0.31	0.083	4.44466e-33
2	DENND5B	5.80058e-195	3.28328	0.639	0.147	7.24956e-191
2	BHLHE41	1.60527e-146	3.08783	0.447	0.071	2.00627e-142
2	REEP3	2.91341e-132	3.02368	0.43	0.075	3.64118e-128
2	GAB3	7.4691e-104	2.92748	0.366	0.068	9.33489e-100
2	SQSTM1	1.05916e-81	2.83158	0.346	0.08	1.32374e-77
2	SH3BP2	5.74214e-107	2.79503	0.417	0.091	7.17653e-103
2	HDAC9	6.71561e-206	2.78635	0.728	0.195	8.39316e-202
2	MYO1C	2.00421e-79	2.64775	0.309	0.063	2.50487e-75
2	RUBCNL	3.60523e-70	2.51811	0.327	0.083	4.50582e-66
2	IRAG2	7.91449e-83	2.51029	0.377	0.095	9.89153e-79
3	GSN	5.94824e-115	5.07539	0.538	0.025	7.43411e-111
3	TLN2	2.22044e-66	4.64971	0.308	0.014	2.7751e-62
3	CCR6	4.74758e-70	3.94445	0.462	0.032	5.93353e-66
3	AHRR	3.73519e-44	3.85242	0.354	0.03	4.66824e-40
3	IFITM5	8.70714e-58	3.84925	0.769	0.126	1.08822e-53
3	ABCB1	9.80852e-64	3.75133	0.554	0.053	1.22587e-59
3	PYGL	2.01321e-46	3.64133	0.415	0.04	2.51611e-42
3	CLEC5A	5.99416e-51	3.63189	0.462	0.045	7.49151e-47
3	CDH17	7.21263e-47	3.62188	0.369	0.031	9.01435e-43
3	INPPL1	4.33646e-37	3.38013	0.415	0.05	5.41971e-33
4	MDK	1.16799e-242	4.62549	0.568	0.039	1.45975e-238
4	NEIL1	1.26335e-252	3.98585	0.702	0.074	1.57893e-248
4	DTX1	1.41968e-109	3.63472	0.314	0.028	1.77431e-105
4	CD72	3.44977e-276	3.6043	0.872	0.129	4.31152e-272
4	CXCL13L3	3.77732e-161	3.4447	0.514	0.058	4.72089e-157
4	METTL24	3.96007e-113	3.27137	0.352	0.036	4.9493e-109
4	MARCKSL1	2.6411e-165	3.21633	0.582	0.08	3.30085e-161
4	RUFY1	1.70523e-109	3.08601	0.404	0.054	2.13119e-105
4	ENSGALG00010008265	3.83682e-209	2.82108	0.893	0.195	4.79526e-205
4	KIAA0040	1.8846e-83	2.77789	0.358	0.057	2.35538e-79
5	UBE2U	0	6.31864	0.622	0.014	0
5	H2BC32.2	1.17429e-171	6.26143	0.298	0.007	1.46763e-167
5	PTTG2	0	6.14847	0.528	0.009	0
5	TPX2	4.30771e-300	6.09565	0.511	0.012	5.38378e-296
5	BIRC5	1.06901e-297	5.96923	0.486	0.009	1.33605e-293
5	TOP2A	0	5.9512	0.768	0.018	0
5	KNSTRN	2.56308e-157	5.94695	0.262	0.005	3.20334e-153
5	CKS1B	0	5.86764	0.812	0.027	0
5	SMC2	0	5.85824	0.793	0.021	0
5	ENSGALG00010014431	3.8531e-273	5.81656	0.566	0.031	4.8156e-269
6	ENSGALG00010003757	5.19336e-141	8.54842	0.35	0.01	6.49066e-137
6	ENSGALG00010024066	1.71399e-90	8.38591	0.402	0.029	2.14215e-86
6	ENSGALG00010003669	1.05872e-95	8.20084	0.41	0.029	1.32319e-91
6	ENSGALG00010003683	6.61121e-103	8.05455	0.47	0.036	8.26269e-99
6	ENSGALG00010024056	7.07777e-164	7.46496	0.496	0.021	8.8458e-160
6	ENSGALG00010003556	2.17831e-158	6.92849	0.59	0.036	2.72245e-154
6	ENSGALG00010024099	9.8847e-64	6.81587	0.453	0.06	1.23539e-59
6	ENSGALG00010024111	6.19689e-89	6.74369	0.427	0.035	7.74487e-85
6	ENSGALG00010003475	6.20386e-71	6.65272	0.325	0.024	7.75358e-67
6	JCHAIN	0	6.56328	1	0.036	0
7	ENSGALG00010003659	6.86809e-72	5.40044	0.705	0.057	8.58374e-68
7	ENSGALG00010003720	8.76978e-33	5.06857	0.318	0.024	1.09605e-28
7	ENSGALG00010003736	2.07154e-27	4.98037	0.341	0.034	2.58902e-23
7	ENSGALG00010024089	1.10706e-51	4.65815	0.886	0.144	1.3836e-47
7	ENSGALG00010024069	7.88912e-27	4.49989	0.523	0.081	9.85982e-23
7	JCHAIN	6.20044e-137	4.40895	1	0.056	7.7493e-133
7	ENSGALG00010003707	5.00034e-30	4.40457	0.25	0.016	6.24942e-26
7	IGLL1	2.78004e-39	4.34172	1	0.318	3.4745e-35
7	ENSGALG00010003475	7.7973e-44	4.2505	0.409	0.03	9.74507e-40
7	FKBP11	7.16553e-92	4.22515	0.773	0.05	8.95548e-88
8	CXCL13	6.48999e-110	8.94298	0.257	0.006	8.11119e-106
8	HTRA1	2.11512e-172	7.00772	0.336	0.005	2.64347e-168
8	MAFB	1.41063e-191	6.74869	0.354	0.004	1.763e-187
8	FCER1G	2.21062e-181	5.69073	0.434	0.011	2.76283e-177
8	GNG11	1.82905e-121	5.64163	0.292	0.007	2.28594e-117
8	C9ORF58	4.32648e-114	5.30812	0.301	0.009	5.40724e-110
8	CSTA	4.0065e-74	5.06432	0.301	0.018	5.00733e-70
8	LGALS1A	1.92507e-86	4.95952	0.301	0.015	2.40595e-82
8	SGK1	8.97639e-92	4.93192	0.354	0.02	1.12187e-87
8	ENSGALG00010018815	8.98217e-51	4.8571	0.584	0.125	1.12259e-46
9	ZNF521	1.49611e-117	3.88522	0.286	0.022	1.86984e-113
9	HS6ST2	2.87575e-77	3.11827	0.296	0.05	3.59412e-73
9	TCF7	3.62757e-201	2.87876	0.736	0.144	4.53373e-197
9	UBASH3A	5.83742e-82	2.74361	0.35	0.067	7.29561e-78
9	THEMIS	1.97089e-95	2.72874	0.382	0.068	2.46322e-91
9	HS6ST1	5.09765e-72	2.67626	0.292	0.051	6.37104e-68
9	LEF1	2.54801e-112	2.67142	0.402	0.061	3.1845e-108
9	TRAT1	1.07914e-68	2.61141	0.306	0.06	1.34871e-64
9	BCL11B	4.05904e-161	2.5523	0.728	0.182	5.07299e-157
9	SMAD2	4.15794e-71	2.47174	0.372	0.088	5.1966e-67
10	XCL1	5.45274e-208	6.25716	0.353	0.008	6.81484e-204
10	GNLY	0	5.80227	0.757	0.044	0
10	CD226	1.14063e-217	4.85685	0.512	0.035	1.42556e-213
10	CD8A	3.82714e-135	4.51424	0.28	0.012	4.78316e-131
10	PRKCH	3.12754e-155	3.76593	0.526	0.07	3.9088e-151
10	TARP	7.59364e-105	3.13742	0.34	0.037	9.49053e-101
10	IPCEF1	3.58703e-43	2.77393	0.272	0.064	4.48307e-39
10	PHACTR2	1.79706e-56	2.60242	0.38	0.099	2.24596e-52
10	SH2D1A	1.63663e-47	2.51787	0.253	0.05	2.04545e-43
10	ENSGALG00010018325	1.29924e-101	2.50502	0.615	0.161	1.62379e-97
11	RORA	7.38379e-242	4.57224	0.718	0.07	9.22826e-238
11	CTLA4	1.48235e-83	3.65376	0.317	0.037	1.85264e-79
11	MAF	7.90646e-80	3.52335	0.282	0.029	9.8815e-76
11	SMAD3	3.38014e-55	3.24167	0.268	0.041	4.22449e-51
11	ICOS	2.57345e-97	3.15775	0.398	0.051	3.2163e-93
11	NRIP1	9.84615e-95	2.95993	0.599	0.139	1.23057e-90
11	TSHZ2	2.75796e-58	2.86792	0.366	0.075	3.44689e-54
11	SLC9A9	6.59385e-63	2.78832	0.356	0.065	8.24099e-59
11	HDAC4	2.26851e-43	2.76684	0.261	0.05	2.83519e-39
11	SMAD7	3.37253e-33	2.55581	0.292	0.078	4.21499e-29
12	SOX13	0	6.80649	0.609	0.006	0
12	LDB2	1.04465e-165	5.87227	0.402	0.008	1.30561e-161
12	DSE	4.18635e-85	4.98206	0.264	0.008	5.2321e-81
12	GALNT18	2.16989e-99	4.43327	0.379	0.017	2.71193e-95
12	ENSGALG00010025657	4.41835e-66	4.22492	0.414	0.035	5.52206e-62
12	TARP	4.16366e-104	4.03651	0.644	0.054	5.20375e-100
12	SPAG16	4.96343e-67	4.00282	0.276	0.013	6.20329e-63
12	ZAP70	3.03424e-61	3.62592	0.425	0.04	3.79219e-57
12	INPP5A	8.78616e-57	3.55553	0.54	0.073	1.09809e-52
12	KCNQ1	3.87351e-71	3.53186	0.506	0.049	4.84111e-67
13	FABP1	9.10051e-307	10.2123	0.469	0.003	1.13738e-302
13	PIGR	0	9.75192	0.759	0.003	0
13	ENSGALG00010020824	0	9.58687	0.552	0.001	0
13	DPEP1	2.62844e-217	9.5121	0.303	0.001	3.28503e-213
13	ANPEP	0	9.34725	0.634	0.005	0
13	MUC2	1.85668e-163	9.10144	0.255	0.002	2.32048e-159
13	CA4	6.50147e-197	9.06603	0.283	0.001	8.12554e-193
13	UGT1A1	0	8.98542	0.441	0.001	0
13	PRAP1	0	8.90002	0.641	0.005	0
13	CDHR1	1.28389e-227	8.88825	0.317	0.001	1.60461e-223
14	RGS13	0	10.8739	0.41	0	0
14	FHL1	1.44741e-295	10.2889	0.41	0	1.80897e-291
14	BMX	2.31164e-216	10.2889	0.282	0	2.88909e-212
14	CHAT	2.31164e-216	10.2889	0.282	0	2.88909e-212
14	CLIC6	0	10.0665	0.487	0	0
14	GNG13	0	10.0259	0.436	0	0
14	RBFOX1	1.53431e-256	9.87386	0.359	0	1.91758e-252
14	PPFIA2	8.30861e-179	9.38843	0.256	0	1.03841e-174
14	DLGAP1	0	8.94097	0.821	0.003	0
14	ALOX5	0	8.83909	0.692	0.002	0
