# Supplementary material for: Bursa of Fabricius–independent B cells establish an IgA-mediated intestinal barrier that safeguards gut–liver homeostasis
Source: Proc Natl Acad Sci U S A. 2026 Jul 15;123(29):e2605569123. doi: 10.1073/pnas.2605569123 (PMC13389660; doi:10.1073/pnas.2605569123)
Supplement: Supplementary file 3 — Dataset S02 (XLSX) [file pnas.2605569123.sd02.xlsx]

## Sheet: S2
Dataset S2: Top 10 differentially expressed genes in all cell cluster in bone marrow (associated with Figure 3A)
cluster	gene	pvalue	average log2FC	% expressing cells (cluster)	% expressing cells (others)	p.adjust
1	NDRG1	1.84081e-31	1.79443	0.109	0.034	2.0884e-27
1	FABP6	6.72793e-88	1.56841	0.317	0.107	7.63284e-84
1	CDK5R1	5.72925e-36	1.24613	0.189	0.077	6.49984e-32
1	RUNDC3A	1.66424e-75	1.20201	0.355	0.14	1.88808e-71
1	LMBR1L	9.84142e-19	1.13231	0.119	0.053	1.11651e-14
1	TUBB1	1.77803e-262	1.1078	0.942	0.593	2.01717e-258
1	ENSGALG00010007398	3.91873e-96	1.08753	0.465	0.188	4.44579e-92
1	AP5M1	1.33511e-50	1.08205	0.295	0.129	1.51468e-46
1	HTATIP2	2.63985e-83	1.02368	0.385	0.146	2.99491e-79
1	TCP11X2	4.19141e-80	1.01151	0.425	0.176	4.75516e-76
2	ENSGALG00010028649	2.81554e-231	2.97722	0.411	0.076	3.19423e-227
2	CYB5A	3.06109e-165	2.36888	0.387	0.095	3.4728e-161
2	NT5DC2	2.06528e-60	2.24018	0.188	0.054	2.34306e-56
2	TMBIM1	7.67626e-269	2.19179	0.683	0.244	8.70872e-265
2	MOG	4.24069e-287	2.15374	0.685	0.231	4.81107e-283
2	CXCR7	5.21364e-58	2.04158	0.25	0.096	5.91487e-54
2	ENSGALG00010028678	4.39698e-42	2.00455	0.179	0.065	4.98837e-38
2	TRIM27.1	2.5099e-163	1.99377	0.537	0.21	2.84748e-159
2	SPHK1	7.51063e-38	1.98084	0.105	0.026	8.52081e-34
2	SLC29A1	3.82931e-81	1.9321	0.338	0.132	4.34435e-77
3	WNK4	1.4302e-25	1.53802	0.144	0.051	1.62256e-21
3	CD36	1.52339e-24	1.45753	0.135	0.047	1.72829e-20
3	NT5C3A	5.94325e-119	1.30996	0.738	0.314	6.74262e-115
3	ENSGALG00010010290	2.86565e-32	1.2568	0.22	0.084	3.25108e-28
3	ADAL	2.7028e-57	1.18452	0.446	0.192	3.06632e-53
3	ENSGALG00010008382	1.09307e-15	1.14169	0.139	0.062	1.24009e-11
3	IFRD1	1.53108e-69	1.13378	0.577	0.269	1.73701e-65
3	TMEM198	1.63962e-13	1.11978	0.13	0.06	1.86015e-09
3	EIF4E3	3.16182e-36	1.10385	0.278	0.114	3.58709e-32
3	CD59	1.3131e-48	0.957298	0.479	0.228	1.48972e-44
4	GTF2IRD1	1.28351e-180	7.82043	0.124	0	1.45614e-176
4	SELENBP1	0	7.76732	0.289	0.002	0
4	MCRIP2	9.58495e-212	7.00611	0.154	0.001	1.08741e-207
4	ESR1	3.61248e-282	6.5829	0.205	0.002	4.09836e-278
4	LDHD	1.70859e-195	6.29625	0.149	0.002	1.93839e-191
4	ARHGAP22	8.07959e-215	6.29339	0.164	0.002	9.1663e-211
4	UNG	0	6.20854	0.456	0.008	0
4	IL18BP	6.61834e-258	6.09176	0.203	0.003	7.50851e-254
4	PRPS2	0	6.07342	0.442	0.009	0
4	DTL	7.91553e-189	5.99998	0.148	0.002	8.98017e-185
5	RUNDC3A	4.37123e-07	0.602935	0.256	0.173	0.00495916
5	ENSGALG00010008382	0.000302386	0.572649	0.107	0.067	1
5	CA2	8.85379e-52	0.55252	1	0.952	1.00446e-47
5	FABP6	0.000227157	0.525648	0.197	0.141	1
5	AP5M1	0.000388065	0.488502	0.211	0.155	1
5	TCP11X2	6.12775e-08	0.441926	0.316	0.214	0.000695193
5	HBA1	3.77829e-104	0.424268	1	0.999	4.28647e-100
5	HBBA	2.9046e-145	0.413263	1	1	3.29527e-141
5	NT5C3A	5.30135e-15	0.393459	0.535	0.343	6.01438e-11
5	CDKN1A	0.000503385	0.387914	0.164	0.114	1
6	SMOC1	4.51619e-146	2.28708	0.519	0.119	5.12362e-142
6	TRIM2	3.70256e-62	2.17488	0.255	0.061	4.20055e-58
6	MLF1	5.21004e-26	2.06695	0.118	0.03	5.91079e-22
6	ENSGALG00010007761	5.8769e-29	2.03161	0.122	0.029	6.66734e-25
6	CENPA	1.74934e-110	1.96297	0.495	0.134	1.98462e-106
6	PKDREJ	1.6385e-30	1.92904	0.157	0.044	1.85887e-26
6	KDM1B	7.55427e-18	1.8603	0.106	0.033	8.57032e-14
6	ENSGALG00010016891	7.21533e-113	1.83736	0.608	0.2	8.18579e-109
6	GRTP1	1.71459e-24	1.81593	0.142	0.043	1.94521e-20
6	ENSGALG00010014802	7.62909e-26	1.72711	0.149	0.045	8.6552e-22
7	MYBL1	3.26037e-131	4.62471	0.139	0.006	3.69889e-127
7	CDKN2C	3.78925e-172	4.5523	0.181	0.007	4.29891e-168
7	MXD3.1	0	4.42163	0.823	0.04	0
7	NEK2	0	4.36808	0.509	0.027	0
7	FAM64A	5.66543e-137	4.3393	0.157	0.008	6.42743e-133
7	SHCBP1	0	4.28742	0.411	0.02	0
7	ECT2	1.54071e-243	4.28467	0.281	0.014	1.74794e-239
7	ENSGALG00010022181	5.95368e-221	4.28049	0.255	0.013	6.75445e-217
7	H2BC32.1	2.35318e-109	4.20313	0.144	0.009	2.66969e-105
7	CENPL	3.85878e-138	4.17143	0.168	0.009	4.37779e-134
8	VCAN	0	8.60567	0.265	0.001	0
8	LRP1	0	8.30203	0.503	0.003	0
8	EXFABP	3.46441e-277	8.20373	0.234	0.005	3.93037e-273
8	SPINK2	0	8.18925	0.495	0.011	0
8	CATH2	5.8806e-201	7.82817	0.228	0.011	6.67154e-197
8	PGR2/3	2.12706e-12	7.76681	0.137	0.063	2.41315e-08
8	ANGPT1	4.02422e-293	7.63353	0.204	0.001	4.56547e-289
8	AVD	9.31537e-232	7.63239	0.158	0.001	1.05683e-227
8	PPDPF	0	7.62776	0.636	0.015	0
8	SLC24A2	8.29599e-235	7.5954	0.162	0.001	9.4118e-231
9	HBAD	5.9235e-56	0.396951	1	0.997	6.72021e-52
9	IFI27L2	5.45859e-19	0.372036	0.822	0.673	6.19277e-15
9	HBBA	1.89044e-29	0.327068	1	1	2.1447e-25
9	HBA1	1.31963e-23	0.312952	1	0.999	1.49711e-19
9	R3HDM4	2.05617e-07	0.289133	0.722	0.7	0.00233273
10	CD7	1.75511e-267	8.91309	0.176	0	1.99118e-263
10	UBASH3A	0	8.2916	0.232	0.001	0
10	BCL11B	0	8.24148	0.588	0.004	0
10	THEMIS	0	8.18458	0.424	0.002	0
10	NDST4	3.14379e-166	8.17612	0.112	0	3.56663e-162
10	GNLY	0	8.06198	0.568	0.018	0
10	PRKCH	0	7.95106	0.38	0.002	0
10	ENSGALG00010021157	0	7.92744	0.48	0.003	0
10	RUNX3	0	7.83605	0.268	0.001	0
10	TOX	0	7.76748	0.324	0.002	0
11	B2M	1.03571e-143	3.39375	1	0.99	1.17501e-139
11	MOG	1.11935e-79	3.13132	0.71	0.289	1.2699e-75
11	BCL2L1	5.61711e-59	2.99738	0.406	0.095	6.37261e-55
11	BF1	7.79075e-134	2.93191	1	0.829	8.83861e-130
11	CREG1	4.90389e-63	2.92994	0.71	0.383	5.56347e-59
11	BRI3	6.96736e-28	2.80871	0.455	0.235	7.90447e-24
11	PSMD9	1.25915e-40	2.75627	0.549	0.278	1.42851e-36
11	CYB5A	6.00328e-45	2.73306	0.42	0.132	6.81072e-41
11	ITM2B	2.62635e-67	2.72675	0.768	0.45	2.9796e-63
11	TMEM184B	1.09868e-27	2.66448	0.362	0.143	1.24646e-23
12	OASL	0	5.59979	0.919	0.085	0
12	IFIT5	4.78632e-242	5.17331	0.584	0.042	5.43008e-238
12	USP41	9.80419e-69	4.121	0.152	0.009	1.11229e-64
12	MX1	8.53322e-51	4.08817	0.112	0.007	9.68093e-47
12	RSAD2	4.12834e-61	3.97665	0.249	0.03	4.6836e-57
12	SAMD9L	9.923e-98	3.85551	0.315	0.03	1.12576e-93
12	EPSTI1	2.56196e-79	3.42803	0.32	0.038	2.90654e-75
12	ENSGALG00010008221	1.02747e-55	3.42419	0.213	0.024	1.16567e-51
12	HELZ2	9.12814e-52	3.26554	0.223	0.028	1.03559e-47
12	UBE2L6	1.75296e-93	3.17262	0.477	0.073	1.98873e-89
13	ENSGALG00010024177	0	11.4754	0.354	0	0
13	SERPINB12	0	11.4657	0.516	0	0
13	ITGB3	0	10.8825	0.974	0.003	0
13	MYL9	0	10.7384	0.219	0	0
13	F13A1	0	10.5834	0.859	0.002	0
13	GP9	0	10.3827	0.63	0.001	0
13	ENSGALG00010027708	0	10.3676	0.568	0.001	0
13	SELE	1.26427e-250	10.2007	0.156	0	1.43432e-246
13	PPP1R14C	0	10.1773	0.276	0	0
13	SLC6A4	0	10.1292	0.292	0	0
14	CRLF2	0	11.1127	0.426	0	0
14	ENSGALG00010022294	0	10.7648	0.213	0	0
14	CTSG	0	10.6757	0.957	0.012	0
14	HDC	0	9.74868	0.936	0.002	0
14	SLC45A3	0	9.3928	0.319	0	0
14	KCNQ1	0	9.37809	0.915	0.003	0
14	ADGRL3	0	9.27496	0.681	0.001	0
14	CREB3L1	0	8.52773	0.383	0.001	0
14	ANK3	0	8.16783	0.404	0.001	0
14	ENSGALG00010015827	8.80066e-216	7.95741	0.213	0.001	9.98435e-212
