# Supplementary material for: Bursa of Fabricius–independent B cells establish an IgA-mediated intestinal barrier that safeguards gut–liver homeostasis
Source: Proc Natl Acad Sci U S A. 2026 Jul 15;123(29):e2605569123. doi: 10.1073/pnas.2605569123 (PMC13389660; doi:10.1073/pnas.2605569123)
Supplement: Supplementary file 4 — Dataset S03 (XLSX) [file pnas.2605569123.sd03.xlsx]

## Sheet: S3
Dataset S3: Enrichment pathway of cell cluster-10 in bone marrow (associated with Figure S4B)
ONTOLOGY	ID	Description	GeneRatio	BgRatio	RichFactor	FoldEnrichment	zScore	pvalue	p.adjust	qvalue	geneID
BP	GO:0016310	phosphorylation	92/805	468/7788	0.196581	1.90183	6.83211	3.61497e-10	2.78767e-07	2.54148e-07	PTPRC/PRKCH/CDK14/JAK3/CBLB/FYN/DGKD/NRK/DAPK1/ITK/PRKCE/TGFBR2/TXK/MAP3K1/BRSK1/LCK/RPS6KA1/PRKCD/CAMK1D/CCNY/PRKCQ/PIK3R5/PTK2B/MAP3K5/GRK4/PIK3R6/NCK1/PKN2/CCND2/WNK1/PRKCB/DGKQ/NUAK1/CAMK2D/STK17B/UBASH3B/BCR/MARK3/IKBKE/PRKD1/TYK2/TNIK/DGKZ/CASK/MAP3K4/BRAF/AKT1/FER/STK38L/RASSF2/PRKACB/MAST4/GRK6/SRPK2/PAK2/MOB2/PRKCA/SLK/SH3BP5/CDK17/TRIO/ACVR2A/CBL/SNRK/PRKD3/AKAP9/ROCK1/PARK2/MAP2K4/STK3…
BP	GO:0141124	intracellular signaling cassette	74/805	345/7788	0.214493	2.07512	6.93511	3.92906e-10	2.78767e-07	2.54148e-07	ARHGEF3/CD44/NFATC1/DOCK2/PDE7B/DAPK1/XCL1/P2RY8/RASA3/AKAP13/PSD3/GPR18/RASSF1/RASGRP1/DOK6/NFATC2/NLRC3/ARHGAP24/PTPN22/CARD11/PIK3R5/CDC42SE2/PDE3B/DOCK11/MAP3K5/DOCK8/PIK3R6/PPP3CA/RAPGEF2/RHOG/RAPGEF6/ARHGAP25/NFATC3/MADD/PIK3CD/MAP3K4/RAB39B/RHOH/ARHGEF18/PDE7A/SIPA1L1/RHOF/GIT2/REL/ARHGDIB/RASSF2/NFAT5/RASA2/PAK2/SOS1/PDE4D/ARFGEF1/ROCK1/GNA13/SHISA5/MAP2K4/RICTOR/MYO9B/RALGAPA1/STK3/ITSN2…
BP	GO:0006468	protein phosphorylation	89/805	453/7788	0.196468	1.90074	6.7067	7.45858e-10	3.52791e-07	3.21635e-07	PTPRC/PRKCH/CDK14/JAK3/CBLB/FYN/NRK/DAPK1/ITK/PRKCE/TGFBR2/TXK/MAP3K1/BRSK1/LCK/RPS6KA1/PRKCD/CAMK1D/CCNY/PRKCQ/PIK3R5/PTK2B/MAP3K5/GRK4/PIK3R6/NCK1/PKN2/CCND2/WNK1/PRKCB/NUAK1/CAMK2D/STK17B/UBASH3B/BCR/MARK3/IKBKE/PRKD1/TYK2/TNIK/CASK/MAP3K4/BRAF/AKT1/FER/STK38L/RASSF2/PRKACB/MAST4/GRK6/SRPK2/PAK2/MOB2/PRKCA/SLK/SH3BP5/CDK17/TRIO/ACVR2A/CBL/SNRK/PRKD3/AKAP9/ROCK1/PARK2/MAP2K4/STK3/CDK6/PRKX/MAPK…
BP	GO:0043087	regulation of GTPase activity	31/805	100/7788	0.31	2.99911	6.83111	9.8276e-09	3.48634e-06	3.17845e-06	ARHGAP15/VAV3/ARAP2/SEMA4D/XCL1/RASA3/RASGRP1/IQGAP2/ARHGAP24/TBC1D5/ARHGAP45/GMIP/DOCK11/ARHGAP29/SYNGAP1/DOCK8/RAP1GDS1/RASA1/ASAP1/RASAL3/BCR/ARHGAP25/IQGAP3/SIPA1L1/ARHGAP27/RASA2/SOS1/NF1/RALGAPA1/ARHGAP17/TBC1D22A
BP	GO:0050851	antigen receptor-mediated signaling pathway	13/805	24/7788	0.541667	5.24037	7.06365	1.18175e-07	3.35381e-05	3.05763e-05	PTPRC/THEMIS/UBASH3A/FYN/CD226/ITK/TRAT1/TXK/CD79B/LCK/PTPN22/FYB1/KLHL6
BP	GO:0030029	actin filament-based process	50/805	230/7788	0.217391	2.10316	5.76582	2.00599e-07	4.74416e-05	4.32519e-05	ELMO1/EVL/CYFIP2/FAM49A/RLTPR/PSTPIP1/SPTBN1/IQGAP2/MYO1G/FMNL1/TMSB4X/LCP1/COTL1/SCIN/FAM49B/HCLS1/MYO1B/PHACTR2/FCHSD2/RHOG/ACTN1/CORO1C/DIAPH2/LIMD2/ARHGAP25/IQGAP3/EPB41L2/FHOD1/FLNB/SSH2/MYO1F/ARPC1B/CAPZA2/PDE4D/WASF2/ROCK1/TPM3/PHACTR4/WDR1/MYO9B/ACTR2/LPXN/ADD3/ARHGAP17/ARPC5/MTPN/ROCK2/SVIL/TPM4/PDLIM5
BP	GO:0030036	actin cytoskeleton organization	48/805	220/7788	0.218182	2.11081	5.67442	3.15169e-07	6.38893e-05	5.8247e-05	ELMO1/EVL/CYFIP2/FAM49A/RLTPR/PSTPIP1/SPTBN1/IQGAP2/MYO1G/FMNL1/TMSB4X/LCP1/COTL1/SCIN/FAM49B/HCLS1/MYO1B/PHACTR2/FCHSD2/RHOG/ACTN1/CORO1C/DIAPH2/LIMD2/ARHGAP25/IQGAP3/EPB41L2/FHOD1/FLNB/SSH2/MYO1F/ARPC1B/CAPZA2/WASF2/ROCK1/TPM3/PHACTR4/WDR1/ACTR2/LPXN/ADD3/ARHGAP17/ARPC5/MTPN/ROCK2/SVIL/TPM4/PDLIM5
BP	GO:0050852	T cell receptor signaling pathway	10/805	16/7788	0.625	6.04658	6.86046	5.91206e-07	0.000104865	9.56042e-05	PTPRC/THEMIS/UBASH3A/FYN/CD226/ITK/TRAT1/TXK/PTPN22/FYB1
BP	GO:0007264	small GTPase-mediated signal transduction	39/805	169/7788	0.230769	2.23258	5.50013	9.30289e-07	0.000146676	0.000133722	ARHGEF3/DOCK2/P2RY8/RASA3/AKAP13/PSD3/GPR18/RASSF1/RASGRP1/ARHGAP24/CDC42SE2/DOCK11/DOCK8/RAPGEF2/RHOG/RAPGEF6/ARHGAP25/MADD/RAB39B/RHOH/ARHGEF18/SIPA1L1/RHOF/GIT2/ARHGDIB/RASA2/SOS1/ARFGEF1/ROCK1/GNA13/MYO9B/RALGAPA1/ITSN2/ARHGAP17/ROCK2/CHM/RAP1B/RAC2/ARHGDIA
BP	GO:0051336	regulation of hydrolase activity	36/805	154/7788	0.233766	2.26158	5.3686	1.7653e-06	0.000250495	0.000228374	ARHGAP15/VAV3/ARAP2/SEMA4D/XCL1/CYFIP2/RASA3/RASGRP1/IQGAP2/ARHGAP24/TBC1D5/ARHGAP45/GMIP/DOCK11/ARHGAP29/SYNGAP1/DOCK8/RAP1GDS1/RASA1/ASAP1/RASAL3/BCR/ARHGAP25/IQGAP3/PPP1R12A/SIPA1L1/PPP6R2/ARHGAP27/RASA2/SOS1/GNA13/NF1/RALGAPA1/URI1/ARHGAP17/TBC1D22A
BP	GO:0001775	cell activation	23/805	79/7788	0.291139	2.81664	5.50991	2.70778e-06	0.000349303	0.000318455	CD3E/PAG1/CD226/ITK/CD3D/TXK/CD79B/CD5/LCK/CD38/PTPN22/CD244/IGLL1/SASH3/FAM49B/DOCK8/UBASH3B/CD48/FER/TLN1/CD74/BLB2/BLB1
BP	GO:0032970	regulation of actin filament-based process	24/805	85/7788	0.282353	2.73163	5.45001	3.00572e-06	0.000355426	0.000324038	EVL/CYFIP2/FAM49A/RLTPR/IQGAP2/TMSB4X/COTL1/SCIN/FAM49B/HCLS1/FCHSD2/RHOG/IQGAP3/SSH2/CAPZA2/PDE4D/WASF2/WDR1/ADD3/ARHGAP17/ARPC5/MTPN/ROCK2/SVIL
BP	GO:0002768	immune response-regulating cell surface receptor signaling pathway	14/805	35/7788	0.4	3.86981	5.77717	4.13076e-06	0.00044546	0.00040612	PTPRC/THEMIS/UBASH3A/FYN/CD226/ITK/TRAT1/TXK/CD79B/LCK/PTPN22/FYB1/FER/KLHL6
BP	GO:0007015	actin filament organization	34/805	147/7788	0.231293	2.23765	5.14331	4.39495e-06	0.00044546	0.00040612	ELMO1/EVL/CYFIP2/FAM49A/RLTPR/PSTPIP1/MYO1G/TMSB4X/LCP1/COTL1/SCIN/FAM49B/HCLS1/MYO1B/FCHSD2/RHOG/CORO1C/DIAPH2/LIMD2/ARHGAP25/FHOD1/SSH2/MYO1F/ARPC1B/CAPZA2/WASF2/TPM3/WDR1/ACTR2/ADD3/ARPC5/MTPN/SVIL/TPM4
BP	GO:0032956	regulation of actin cytoskeleton organization	23/805	82/7788	0.280488	2.71359	5.29616	5.45188e-06	0.000515748	0.000470201	EVL/CYFIP2/FAM49A/RLTPR/IQGAP2/TMSB4X/COTL1/SCIN/FAM49B/HCLS1/FCHSD2/RHOG/IQGAP3/SSH2/CAPZA2/WASF2/WDR1/ADD3/ARHGAP17/ARPC5/MTPN/ROCK2/SVIL
BP	GO:0002429	immune response-activating cell surface receptor signaling pathway	13/805	32/7788	0.40625	3.93028	5.63933	7.46924e-06	0.00063942	0.000582951	PTPRC/THEMIS/UBASH3A/FYN/CD226/ITK/TRAT1/TXK/CD79B/LCK/PTPN22/FYB1/KLHL6
BP	GO:0051493	regulation of cytoskeleton organization	28/805	113/7788	0.247788	2.39723	5.0796	7.66042e-06	0.00063942	0.000582951	EVL/CYFIP2/FAM49A/RLTPR/IQGAP2/TMSB4X/COTL1/SCIN/FAM49B/HCLS1/FCHSD2/RHOG/BICD2/IQGAP3/APC/CDK5RAP2/SSH2/CAPZA2/WASF2/WDR1/ADD3/ARHGAP17/ARPC5/SENP6/MTPN/ROCK2/CAMSAP2/SVIL
BP	GO:0045321	leukocyte activation	20/805	68/7788	0.294118	2.84545	5.18932	1.01837e-05	0.000802815	0.000731916	CD3E/PAG1/CD226/ITK/CD3D/CD79B/CD5/LCK/CD38/PTPN22/CD244/IGLL1/SASH3/FAM49B/DOCK8/CD48/FER/CD74/BLB2/BLB1
BP	GO:0046649	lymphocyte activation	18/805	58/7788	0.310345	3.00244	5.19692	1.23762e-05	0.00092431	0.000842682	CD3E/PAG1/ITK/CD3D/CD79B/CD5/LCK/CD38/PTPN22/CD244/IGLL1/SASH3/FAM49B/DOCK8/CD48/CD74/BLB2/BLB1
BP	GO:0008064	regulation of actin polymerization or depolymerization	16/805	50/7788	0.32	3.09585	5.04769	2.44596e-05	0.00155574	0.00141835	EVL/CYFIP2/FAM49A/TMSB4X/COTL1/SCIN/FAM49B/HCLS1/FCHSD2/SSH2/CAPZA2/WDR1/ADD3/ARPC5/MTPN/SVIL
BP	GO:0030832	regulation of actin filament length	16/805	50/7788	0.32	3.09585	5.04769	2.44596e-05	0.00155574	0.00141835	EVL/CYFIP2/FAM49A/TMSB4X/COTL1/SCIN/FAM49B/HCLS1/FCHSD2/SSH2/CAPZA2/WDR1/ADD3/ARPC5/MTPN/SVIL
BP	GO:0097435	supramolecular fiber organization	40/805	199/7788	0.201005	1.94463	4.58309	2.45001e-05	0.00155574	0.00141835	ELMO1/EVL/CYFIP2/FAM49A/RLTPR/PSTPIP1/MYO1G/TMSB4X/CCDC88B/LCP1/COTL1/SCIN/FAM49B/HCLS1/MYO1B/FCHSD2/RHOG/CORO1C/DIAPH2/LIMD2/ARHGAP25/APC/CDK5RAP2/FHOD1/SSH2/MYO1F/ARPC1B/CAPZA2/WASF2/TPM3/WDR1/ACTR2/ADD3/MACF1/ARPC5/MTPN/CAMSAP2/SVIL/TPM4/HOOK3
BP	GO:0042110	T cell activation	14/805	40/7788	0.35	3.38609	5.13669	2.52163e-05	0.00155574	0.00141835	CD3E/PAG1/ITK/CD3D/CD5/LCK/PTPN22/IGLL1/FAM49B/DOCK8/CD48/CD74/BLB2/BLB1
BP	GO:1902903	regulation of supramolecular fiber organization	21/805	78/7788	0.269231	2.60468	4.83583	2.75158e-05	0.00162687	0.0014832	EVL/CYFIP2/FAM49A/RLTPR/TMSB4X/COTL1/SCIN/FAM49B/HCLS1/FCHSD2/APC/CDK5RAP2/SSH2/CAPZA2/WASF2/WDR1/ADD3/ARPC5/MTPN/CAMSAP2/SVIL
BP	GO:0032535	regulation of cellular component size	20/805	73/7788	0.273973	2.65056	4.81045	3.22989e-05	0.00183329	0.00167138	EVL/SEMA4D/CYFIP2/FAM49A/TMSB4X/COTL1/SCIN/FAM49B/HCLS1/FCHSD2/SSH2/CAPZA2/ATP13A2/WDR1/SLC12A7/ADD3/SLC12A4/ARPC5/MTPN/SVIL
BP	GO:0043547	positive regulation of GTPase activity	20/805	74/7788	0.27027	2.61474	4.73849	4.00453e-05	0.00216634	0.00197503	ARAP2/SEMA4D/XCL1/RASGRP1/ARHGAP24/TBC1D5/ARHGAP45/GMIP/DOCK11/ARHGAP29/DOCK8/RAP1GDS1/ASAP1/BCR/ARHGAP25/SIPA1L1/SOS1/RALGAPA1/ARHGAP17/TBC1D22A
BP	GO:0051345	positive regulation of hydrolase activity	23/805	92/7788	0.25	2.41863	4.64722	4.22603e-05	0.00216634	0.00197503	ARAP2/SEMA4D/XCL1/CYFIP2/RASGRP1/ARHGAP24/TBC1D5/ARHGAP45/GMIP/DOCK11/ARHGAP29/DOCK8/RAP1GDS1/ASAP1/BCR/ARHGAP25/PPP1R12A/SIPA1L1/SOS1/GNA13/RALGAPA1/ARHGAP17/TBC1D22A
BP	GO:0050790	regulation of catalytic activity	50/805	275/7788	0.181818	1.75901	4.35078	4.27467e-05	0.00216634	0.00197503	ARHGAP15/PTPRC/CBLB/VAV3/ARAP2/SEMA4D/XCL1/CYFIP2/RASA3/RASGRP1/IQGAP2/ARHGAP24/TBC1D5/CCNY/PIK3R5/ARHGAP45/GMIP/DOCK11/ARHGAP29/SYNGAP1/DOCK8/PIK3R6/RAP1GDS1/RASA1/CCND2/ASAP1/RASAL3/UBASH3B/BCR/ARHGAP25/IQGAP3/PPP1R12A/SIPA1L1/PPP6R2/RASSF2/ARHGAP27/RASA2/SH3BP5/SOS1/CBL/GNA13/NF1/RALGAPA1/URI1/CD74/ARHGAP17/CAP1/TBC1D22A/MNAT1/DCUN1D1
BP	GO:0008154	actin polymerization or depolymerization	18/805	64/7788	0.28125	2.72096	4.69356	5.44457e-05	0.00252592	0.00230285	EVL/CYFIP2/FAM49A/PSTPIP1/TMSB4X/COTL1/SCIN/FAM49B/HCLS1/FCHSD2/DIAPH2/SSH2/CAPZA2/WDR1/ADD3/ARPC5/MTPN/SVIL
BP	GO:0032271	regulation of protein polymerization	16/805	53/7788	0.301887	2.92061	4.76332	5.47594e-05	0.00252592	0.00230285	EVL/CYFIP2/FAM49A/TMSB4X/COTL1/SCIN/FAM49B/HCLS1/FCHSD2/CDK5RAP2/SSH2/CAPZA2/ADD3/ARPC5/MTPN/SVIL
BP	GO:0018108	peptidyl-tyrosine phosphorylation	11/805	28/7788	0.392857	3.80071	5.04055	5.51821e-05	0.00252592	0.00230285	PTPRC/JAK3/CBLB/ITK/TXK/TYK2/FER/SH3BP5/CBL/CD74/JAK1
BP	GO:1902531	regulation of intracellular signal transduction	44/805	235/7788	0.187234	1.8114	4.28817	6.00423e-05	0.0026625	0.00242737	ARHGEF3/CD44/DAPK1/XCL1/P2RY8/RASA3/AKAP13/PSD3/GPR18/DOK6/NLRC3/SESN3/ARHGAP24/PTPN22/CARD11/PIK3R5/CDC42SE2/PDE3B/PIK3R6/BCL2/NCK1/SESN1/RAPGEF2/RAPGEF6/ARHGAP25/MADD/CDK5RAP2/SIPA1L1/GIT2/RASSF2/RASA2/PAK2/PDE4D/ARFGEF1/SHISA5/RICTOR/RALGAPA1/STK3/ITSN2/PTEN/CD74/ARHGAP17/MTDH/PPM1A
BP	GO:0030097	hemopoiesis	15/805	49/7788	0.306122	2.96159	4.67656	7.80335e-05	0.00311377	0.00283879	CD3E/TOX/IL7R/JAK3/RUNX3/ITK/CD3D/CD79B/LCK/RUNX1/PTPN22/UBASH3B/CDIN1/TET2/JAK1
BP	GO:0030833	regulation of actin filament polymerization	15/805	49/7788	0.306122	2.96159	4.67656	7.80335e-05	0.00311377	0.00283879	EVL/CYFIP2/FAM49A/TMSB4X/COTL1/SCIN/FAM49B/HCLS1/FCHSD2/SSH2/CAPZA2/ADD3/ARPC5/MTPN/SVIL
BP	GO:0030041	actin filament polymerization	17/805	60/7788	0.283333	2.74112	4.59655	7.88531e-05	0.00311377	0.00283879	EVL/CYFIP2/FAM49A/PSTPIP1/TMSB4X/COTL1/SCIN/FAM49B/HCLS1/FCHSD2/DIAPH2/SSH2/CAPZA2/ADD3/ARPC5/MTPN/SVIL
BP	GO:0010646	regulation of cell communication	74/805	465/7788	0.15914	1.5396	4.07398	8.05792e-05	0.00311377	0.00283879	ARHGEF3/CD44/IL7R/UBASH3A/CBLB/LDLRAD4/DAPK1/XCL1/CD226/P2RY8/RASA3/AKAP13/TRAT1/PSD3/GPR18/DOK6/NLRC3/SESN3/ARHGAP24/PLCL2/PTPN22/CCNY/CARD11/PIK3R5/CDC42SE2/RGS9/TLE4/PDE3B/PELI3/PTK2B/GRK4/PIK3R6/BCL2/NCK1/SESN1/KCTD12B/RAPGEF2/UBASH3B/RAPGEF6/ARHGAP25/MADD/DGKZ/CASK/APC/CDK5RAP2/SIPA1L1/GIT2/RGS14/RASSF2/GRK6/RASA2/C2CD2L/PAK2/FAM53B/CBL/PDE4D/ARFGEF1/SHISA5/FSTL1/RICTOR/RALGAPA1/STK3/ITSN2/L…
BP	GO:0009966	regulation of signal transduction	69/805	426/7788	0.161972	1.567	4.08652	8.11907e-05	0.00311377	0.00283879	ARHGEF3/CD44/IL7R/UBASH3A/CBLB/LDLRAD4/DAPK1/XCL1/CD226/P2RY8/RASA3/AKAP13/TRAT1/PSD3/GPR18/DOK6/NLRC3/SESN3/ARHGAP24/PTPN22/CCNY/CARD11/PIK3R5/CDC42SE2/RGS9/TLE4/PDE3B/PELI3/PTK2B/GRK4/PIK3R6/BCL2/NCK1/SESN1/KCTD12B/RAPGEF2/UBASH3B/RAPGEF6/ARHGAP25/MADD/APC/CDK5RAP2/SIPA1L1/GIT2/RGS14/RASSF2/GRK6/RASA2/PAK2/FAM53B/CBL/PDE4D/ARFGEF1/SHISA5/FSTL1/RICTOR/RALGAPA1/STK3/ITSN2/LFNG/PTEN/CD74/SMURF2/CS…
BP	GO:0023051	regulation of signaling	74/805	466/7788	0.158798	1.5363	4.05366	8.65219e-05	0.00323091	0.00294558	ARHGEF3/CD44/IL7R/UBASH3A/CBLB/LDLRAD4/DAPK1/XCL1/CD226/P2RY8/RASA3/AKAP13/TRAT1/PSD3/GPR18/DOK6/NLRC3/SESN3/ARHGAP24/PLCL2/PTPN22/CCNY/CARD11/PIK3R5/CDC42SE2/RGS9/TLE4/PDE3B/PELI3/PTK2B/GRK4/PIK3R6/BCL2/NCK1/SESN1/KCTD12B/RAPGEF2/UBASH3B/RAPGEF6/ARHGAP25/MADD/DGKZ/CASK/APC/CDK5RAP2/SIPA1L1/GIT2/RGS14/RASSF2/GRK6/RASA2/C2CD2L/PAK2/FAM53B/CBL/PDE4D/ARFGEF1/SHISA5/FSTL1/RICTOR/RALGAPA1/STK3/ITSN2/L…
BP	GO:0018212	peptidyl-tyrosine modification	11/805	30/7788	0.366667	3.54733	4.74606	0.00011562	0.00420679	0.00383528	PTPRC/JAK3/CBLB/ITK/TXK/TYK2/FER/SH3BP5/CBL/CD74/JAK1
BP	GO:0043254	regulation of protein-containing complex assembly	17/805	62/7788	0.274194	2.65269	4.43581	0.000123486	0.00438068	0.00399381	EVL/CYFIP2/FAM49A/TMSB4X/COTL1/SCIN/FAM49B/HCLS1/FCHSD2/CDK5RAP2/SSH2/CAPZA2/ADD3/ARPC5/SENP6/MTPN/SVIL
BP	GO:0110053	regulation of actin filament organization	18/805	68/7788	0.264706	2.56091	4.38919	0.000129279	0.00447431	0.00407917	EVL/CYFIP2/FAM49A/RLTPR/TMSB4X/COTL1/SCIN/FAM49B/HCLS1/FCHSD2/SSH2/CAPZA2/WASF2/WDR1/ADD3/ARPC5/MTPN/SVIL
BP	GO:0007010	cytoskeleton organization	69/805	441/7788	0.156463	1.5137	3.77084	0.000236762	0.00799403	0.00728805	ELMO1/EVL/CYFIP2/EML4/FAM49A/RLTPR/BRSK1/PSTPIP1/SPTBN1/IQGAP2/KIF21B/MYO1G/FMNL1/TMSB4X/CCDC88B/LCP1/FGD3/COTL1/SCIN/FAM49B/HCLS1/MYO1B/PHACTR2/NUAK1/FCHSD2/RHOG/ACTN1/CORO1C/BICD2/DIAPH2/LIMD2/ARHGAP25/IQGAP3/APC/CDK5RAP2/EPB41L2/MAP7D3/FHOD1/FLNB/SSH2/MYO1F/ARPC1B/PHIP/CAPZA2/NPM1/SNRK/WASF2/ROCK1/CDC14A/TPM3/PHACTR4/WDR1/CLASP2/ACTR2/LPXN/ADD3/MACF1/CSNK1D/ARHGAP17/ARPC5/SENP6/MTPN/ROCK2/CAMS…
BP	GO:0044087	regulation of cellular component biogenesis	26/805	122/7788	0.213115	2.06179	4.01323	0.000242243	0.00799403	0.00728805	EVL/CYFIP2/FAM49A/ARHGAP24/MSN/TMSB4X/DOCK11/COTL1/SCIN/FAM49B/HCLS1/FCHSD2/CDK5RAP2/SSH2/CAPZA2/ATF7IP/ROCK1/ADD3/MACF1/FAM208A/ARPC5/SENP6/MTPN/ROCK2/SVIL/GPATCH4
BP	GO:0002684	positive regulation of immune system process	24/805	110/7788	0.218182	2.11081	3.98358	0.000286733	0.00924714	0.0084305	PTPRC/THEMIS/UBASH3A/FYN/DAPK1/CD226/ITK/TRAT1/TXK/CD79B/CD5/LCK/CD38/PTPN22/MADCAM1/IGLL1/SASH3/FAM49B/DOCK8/FYB1/KLHL6/CD74/BLB2/BLB1
BP	GO:0051254	positive regulation of RNA metabolic process	40/805	223/7788	0.179372	1.73534	3.78268	0.000330109	0.0104094	0.00949016	BCL11B/RPS6KA1/DCAF6/ARID1B/PLACL2/ASXL2/TNRC6C/PTMA/ATAD2B/MEF2A/NCOA3/MAML2/NCOA1/CDK5RAP2/TRA2A/MEF2D/RBM3/NCOA2/NPM1/CCNT2/NCOA6/KMT2C/CNOT2/TET2/THRAP3/ARID1A/CDK13/MEF2C/CNOT6/NR2C2/TNRC6A/RBMXL1/TNRC6B/PAN3/KMT2D/KMT2A/CNOT1/MGA/EP300/SS18
BP	GO:0090066	regulation of anatomical structure size	20/805	86/7788	0.232558	2.24989	3.95714	0.000375118	0.0115716	0.0105497	EVL/SEMA4D/CYFIP2/FAM49A/TMSB4X/COTL1/SCIN/FAM49B/HCLS1/FCHSD2/SSH2/CAPZA2/ATP13A2/WDR1/SLC12A7/ADD3/SLC12A4/ARPC5/MTPN/SVIL
BP	GO:0002764	immune response-regulating signaling pathway	15/805	56/7788	0.267857	2.59139	4.05777	0.000403695	0.0121882	0.0111118	PTPRC/THEMIS/UBASH3A/FYN/DAPK1/CD226/ITK/TRAT1/TXK/CD79B/LCK/PTPN22/FYB1/FER/KLHL6
BP	GO:0033043	regulation of organelle organization	35/805	189/7788	0.185185	1.79158	3.74033	0.000415408	0.0122805	0.011196	EVL/CYFIP2/FAM49A/RLTPR/IQGAP2/MSN/TMSB4X/COTL1/SCIN/RUFY4/FAM49B/HCLS1/FCHSD2/RHOG/BICD2/IQGAP3/APC/CDK5RAP2/SSH2/CAPZA2/AKAP9/ATF7IP/ATP13A2/WASF2/PARK2/WDR1/ADD3/FAM208A/ARHGAP17/ARPC5/SENP6/MTPN/ROCK2/CAMSAP2/SVIL
BP	GO:0002376	immune system process	46/805	272/7788	0.169118	1.63613	3.62578	0.000483223	0.0139089	0.0126806	PTPRC/GNLY/CD3E/THEMIS/PAG1/UBASH3A/FYN/CD7/DAPK1/XCL1/CD226/ITK/CD8BP/IL16/IL2RB/TRAT1/CD3D/TXK/CD79B/CD5/LCK/CD38/CCR7/PTPN22/MADCAM1/CD244/IGLL1/SASH3/FAM49B/DOCK8/FYB1/UBASH3B/BF2/CDIN1/CD48/FER/REL/ANKRD17/BF1/KLHL6/CTSS/CD74/NFKB1/MHCY4/BLB2/BLB1
BP	GO:0007266	Rho protein signal transduction	12/805	40/7788	0.3	2.90236	4.09534	0.000495618	0.0139089	0.0126806	ARHGEF3/P2RY8/AKAP13/GPR18/CDC42SE2/ARHGDIB/ROCK1/GNA13/MYO9B/ITSN2/ROCK2/ARHGDIA
BP	GO:0051128	regulation of cellular component organization	47/805	280/7788	0.167857	1.62394	3.61012	0.000499899	0.0139089	0.0126806	EVL/SEMA4D/CYFIP2/FAM49A/RLTPR/IQGAP2/ARHGAP24/MSN/TMSB4X/DOCK11/COTL1/SCIN/RUFY4/FAM49B/HCLS1/FCHSD2/RHOG/BICD2/IQGAP3/APC/CDK5RAP2/SSH2/CD47/SMAP1/PAK2/RUFY3/NEDD4/CAPZA2/NPM1/AKAP9/ATF7IP/ATP13A2/WASF2/ROCK1/PARK2/WDR1/ADD3/MACF1/FAM208A/ARHGAP17/ARPC5/SENP6/MTPN/ROCK2/CAMSAP2/SVIL/GAK
BP	GO:0065009	regulation of molecular function	54/805	336/7788	0.160714	1.55484	3.52988	0.000587533	0.0160329	0.014617	ARHGAP15/PTPRC/CBLB/VAV3/ARAP2/SEMA4D/XCL1/CYFIP2/RASA3/RASGRP1/IQGAP2/ARHGAP24/TBC1D5/CCNY/PIK3R5/ARHGAP45/GMIP/DOCK11/ARHGAP29/SYNGAP1/DOCK8/PIK3R6/RAP1GDS1/RASA1/STIM2/CCND2/WNK1/ASAP1/RASAL3/UBASH3B/BCR/ARHGAP25/IQGAP3/PPP1R12A/SIPA1L1/PPP6R2/RASSF2/ARHGAP27/RASA2/SH3BP5/SOS1/NEDD4/CBL/AKAP9/GNA13/NF1/RALGAPA1/URI1/CD74/ARHGAP17/CAP1/TBC1D22A/MNAT1/DCUN1D1
BP	GO:0006470	protein dephosphorylation	22/805	102/7788	0.215686	2.08666	3.75066	0.000599055	0.0160389	0.0146224	PTPRC/PTPN7/PTPN22/PTP4A3/PTPN6/PPM1K/PPP4R1/PTPN12/UBASH3B/PTPN4/PPP1R12A/PPP6R2/SSH2/PTPRA/PPP2R5C/CDC14A/PTEN/PPP4R3B/PTPN1/PPP2R2D/PPM1A/RNGTT
BP	GO:0051173	positive regulation of nitrogen compound metabolic process	59/805	376/7788	0.156915	1.51808	3.4961	0.000620572	0.0163072	0.0148671	PTPRC/BCL11B/CYFIP2/RPS6KA1/PTPN22/PIK3R5/DCAF6/ARID1B/PIK3R6/PLACL2/NCK1/ASXL2/TNRC6C/PTMA/ATAD2B/MEF2A/NCOA3/MAML2/RNF19A/PPP1R12A/NCOA1/APC/CDK5RAP2/TRA2A/GSAP/MEF2D/RASSF2/RBM3/MOB2/NCOA2/NPM1/CCNT2/AKAP9/PARK2/NCOA6/KMT2C/CNOT2/TET2/CD74/THRAP3/ARID1A/CDK13/MEF2C/CSNK1D/CNOT6/NR2C2/TNRC6A/RBMXL1/TNRC6B/PAN3/KMT2D/KMT2A/CNOT1/MGA/MNAT1/DCUN1D1/RB1CC1/EP300/SS18
BP	GO:0000289	nuclear-transcribed mRNA poly(A) tail shortening	6/805	12/7788	0.5	4.83727	4.51644	0.000639434	0.0164974	0.0150405	TNRC6C/CNOT2/CNOT6/TNRC6A/TNRC6B/PAN3
BP	GO:0051056	regulation of small GTPase mediated signal transduction	17/805	71/7788	0.239437	2.31644	3.78327	0.0007091	0.0179681	0.0163813	ARHGEF3/P2RY8/RASA3/AKAP13/PSD3/GPR18/ARHGAP24/CDC42SE2/ARHGAP25/MADD/SIPA1L1/GIT2/RASA2/ARFGEF1/RALGAPA1/ITSN2/ARHGAP17
BP	GO:0002682	regulation of immune system process	28/805	145/7788	0.193103	1.86819	3.58284	0.000776132	0.0193216	0.0176153	PTPRC/THEMIS/PAG1/UBASH3A/FYN/DAPK1/CD226/ITK/CD8BP/TRAT1/TXK/CD79B/CD5/LCK/CD38/PTPN22/MADCAM1/IGLL1/SASH3/FAM49B/DOCK8/FYB1/UBASH3B/FER/KLHL6/CD74/BLB2/BLB1
BP	GO:0051258	protein polymerization	18/805	78/7788	0.230769	2.23258	3.71449	0.000799481	0.0195597	0.0178324	EVL/CYFIP2/FAM49A/PSTPIP1/TMSB4X/COTL1/SCIN/FAM49B/HCLS1/FCHSD2/DIAPH2/CDK5RAP2/SSH2/CAPZA2/ADD3/ARPC5/MTPN/SVIL
BP	GO:0002757	immune response-activating signaling pathway	14/805	54/7788	0.259259	2.50821	3.77589	0.000891383	0.0214385	0.0195452	PTPRC/THEMIS/UBASH3A/FYN/DAPK1/CD226/ITK/TRAT1/TXK/CD79B/LCK/PTPN22/FYB1/KLHL6
BP	GO:0050684	regulation of mRNA processing	11/805	37/7788	0.297297	2.87621	3.88388	0.000920152	0.0217616	0.0198398	CELF2/TRA2A/RBM3/SRPK2/SON/WTAP/RBM25/RBMXL1/SRRM1/SAFB2/YTHDC1
BP	GO:0048584	positive regulation of response to stimulus	41/805	243/7788	0.168724	1.63233	3.4	0.00101058	0.0229525	0.0209255	PTPRC/THEMIS/ARHGEF3/CD44/IL7R/UBASH3A/FYN/DAPK1/XCL1/CD226/ITK/P2RY8/IL16/AKAP13/TRAT1/TXK/GPR18/DOK6/CD79B/LCK/PTPN22/CARD11/PIK3R5/SASH3/PIK3R6/FYB1/NCK1/RAPGEF2/RAPGEF6/CD47/RASSF2/FAM53B/SHISA5/RICTOR/ITSN2/KLHL6/CD74/CSNK1D/MTDH/GAK/PPM1A
BP	GO:0002696	positive regulation of leukocyte activation	10/805	32/7788	0.3125	3.02329	3.89383	0.00101903	0.0229525	0.0209255	CD226/CD5/CD38/PTPN22/IGLL1/SASH3/FAM49B/DOCK8/BLB2/BLB1
BP	GO:0050867	positive regulation of cell activation	10/805	32/7788	0.3125	3.02329	3.89383	0.00101903	0.0229525	0.0209255	CD226/CD5/CD38/PTPN22/IGLL1/SASH3/FAM49B/DOCK8/BLB2/BLB1
BP	GO:1903311	regulation of mRNA metabolic process	20/805	93/7788	0.215054	2.08054	3.55911	0.00108653	0.0240905	0.021963	CELF2/CARHSP1/TNRC6C/TRA2A/PUM1/RBM3/SRPK2/SON/WTAP/CNOT2/CNOT6/TNRC6A/RBM25/RBMXL1/TNRC6B/PAN3/SRRM1/SAFB2/YTHDC1/CNOT1
BP	GO:0010604	positive regulation of macromolecule metabolic process	61/805	402/7788	0.151741	1.46803	3.27145	0.00119983	0.0261933	0.0238801	PTPRC/BCL11B/CD226/CYFIP2/RPS6KA1/PTPN22/PIK3R5/DCAF6/SASH3/ARID1B/PIK3R6/PLACL2/NCK1/ASXL2/TNRC6C/PTMA/ATAD2B/MEF2A/NCOA3/MAML2/RNF19A/PPP1R12A/NCOA1/APC/CDK5RAP2/TRA2A/GSAP/MEF2D/RASSF2/RBM3/MOB2/NCOA2/NPM1/CCNT2/AKAP9/PARK2/NCOA6/KMT2C/CNOT2/TET2/CD74/THRAP3/ARID1A/CDK13/MEF2C/CSNK1D/CNOT6/NR2C2/TNRC6A/RBMXL1/TNRC6B/PAN3/KMT2D/KMT2A/CNOT1/MGA/MNAT1/DCUN1D1/RB1CC1/EP300/SS18
BP	GO:1902533	positive regulation of intracellular signal transduction	22/805	108/7788	0.203704	1.97074	3.44902	0.00133958	0.0287602	0.0262203	ARHGEF3/CD44/DAPK1/XCL1/P2RY8/AKAP13/GPR18/DOK6/PTPN22/CARD11/PIK3R5/PIK3R6/NCK1/RAPGEF2/RAPGEF6/RASSF2/SHISA5/RICTOR/ITSN2/CD74/MTDH/PPM1A
BP	GO:0045935	positive regulation of nucleobase-containing compound metabolic process	40/805	239/7788	0.167364	1.61917	3.30085	0.00135795	0.0287602	0.0262203	BCL11B/RPS6KA1/DCAF6/ARID1B/PLACL2/ASXL2/TNRC6C/PTMA/ATAD2B/MEF2A/NCOA3/MAML2/NCOA1/CDK5RAP2/TRA2A/MEF2D/RBM3/NCOA2/NPM1/CCNT2/NCOA6/KMT2C/CNOT2/TET2/THRAP3/ARID1A/CDK13/MEF2C/CNOT6/NR2C2/TNRC6A/RBMXL1/TNRC6B/PAN3/KMT2D/KMT2A/CNOT1/MGA/EP300/SS18
BP	GO:0016311	dephosphorylation	27/805	145/7788	0.186207	1.80146	3.30749	0.00168253	0.0351103	0.0320097	PTPRC/SEMA4D/PTPN7/PTPN22/PTP4A3/PTPN6/INPP5A/INPP5D/PPM1K/PPP4R1/PTPN12/UBASH3B/PTPN4/PPP1R12A/PPP6R2/SSH2/PTPRA/PPP2R5C/CDC14A/TNS3/URI1/PTEN/PPP4R3B/PTPN1/PPP2R2D/PPM1A/RNGTT
BP	GO:0007229	integrin-mediated signaling pathway	9/805	29/7788	0.310345	3.00244	3.6679	0.00191327	0.0380518	0.0346913	TXK/ITGB2/ITGA4/MADCAM1/ITGA1/FYB1/ZYX/ITGB1/ITGAD
BP	GO:0048024	regulation of mRNA splicing, via spliceosome	9/805	29/7788	0.310345	3.00244	3.6679	0.00191327	0.0380518	0.0346913	CELF2/TRA2A/RBM3/SON/WTAP/RBM25/RBMXL1/SRRM1/YTHDC1
BP	GO:0043484	regulation of RNA splicing	12/805	46/7788	0.26087	2.52379	3.51917	0.00193074	0.0380518	0.0346913	AFF2/CELF2/HNRNPLL/TRA2A/HNRNPH1/RBM3/SON/WTAP/RBM25/RBMXL1/SRRM1/YTHDC1
BP	GO:0050865	regulation of cell activation	12/805	46/7788	0.26087	2.52379	3.51917	0.00193074	0.0380518	0.0346913	PAG1/CD226/TXK/CD5/CD38/PTPN22/IGLL1/SASH3/FAM49B/DOCK8/BLB2/BLB1
BP	GO:0002250	adaptive immune response	10/805	35/7788	0.285714	2.76415	3.55138	0.00217793	0.0417633	0.0380751	CD7/CD226/ITK/IL2RB/TXK/IGLL1/SASH3/KLHL6/BLB2/BLB1
BP	GO:0051494	negative regulation of cytoskeleton organization	10/805	35/7788	0.285714	2.76415	3.55138	0.00217793	0.0417633	0.0380751	TMSB4X/SCIN/APC/CDK5RAP2/SSH2/CAPZA2/ADD3/MTPN/CAMSAP2/SVIL
BP	GO:0043085	positive regulation of catalytic activity	29/805	163/7788	0.177914	1.72124	3.15946	0.00237812	0.044994	0.0410205	ARAP2/SEMA4D/XCL1/CYFIP2/RASGRP1/ARHGAP24/TBC1D5/PIK3R5/ARHGAP45/GMIP/DOCK11/ARHGAP29/DOCK8/PIK3R6/RAP1GDS1/ASAP1/BCR/ARHGAP25/PPP1R12A/SIPA1L1/RASSF2/SOS1/GNA13/RALGAPA1/CD74/ARHGAP17/TBC1D22A/MNAT1/DCUN1D1
BP	GO:0009967	positive regulation of signal transduction	28/805	156/7788	0.179487	1.73645	3.15465	0.00245617	0.0458308	0.0417834	ARHGEF3/CD44/IL7R/DAPK1/XCL1/CD226/P2RY8/AKAP13/TRAT1/GPR18/DOK6/PTPN22/CARD11/PIK3R5/PIK3R6/NCK1/RAPGEF2/RAPGEF6/RASSF2/FAM53B/SHISA5/RICTOR/ITSN2/CD74/CSNK1D/MTDH/GAK/PPM1A
BP	GO:0051251	positive regulation of lymphocyte activation	9/805	30/7788	0.3	2.90236	3.54438	0.00248694	0.0458308	0.0417834	CD5/CD38/PTPN22/IGLL1/SASH3/FAM49B/DOCK8/BLB2/BLB1
BP	GO:0006955	immune response	34/805	201/7788	0.169154	1.63649	3.10396	0.00252819	0.0459937	0.0419318	PTPRC/GNLY/THEMIS/UBASH3A/FYN/CD7/DAPK1/XCL1/CD226/ITK/CD8BP/IL2RB/TRAT1/TXK/CD79B/LCK/CCR7/PTPN22/CD244/IGLL1/SASH3/FYB1/BF2/FER/REL/ANKRD17/BF1/KLHL6/CTSS/CD74/NFKB1/MHCY4/BLB2/BLB1
BP	GO:0006892	post-Golgi vesicle-mediated transport	10/805	36/7788	0.277778	2.68737	3.44522	0.00274176	0.0492475	0.0448983	EXOC4/EXOC2/CCDC91/AP3S2/VTI1A/EXOC6/AP1G1/EXOC6B/CNST/RAB14
