# Supplementary material for: Bursa of Fabricius–independent B cells establish an IgA-mediated intestinal barrier that safeguards gut–liver homeostasis
Source: Proc Natl Acad Sci U S A. 2026 Jul 15;123(29):e2605569123. doi: 10.1073/pnas.2605569123 (PMC13389660; doi:10.1073/pnas.2605569123)
Supplement: Supplementary file 5 — Dataset S04 (XLSX) [file pnas.2605569123.sd04.xlsx]

## Sheet: S4
Dataset S4: Enriched GO terms in the liver of Sham chickens at D21
ONTOLOGY	ID	Description	GeneRatio	BgRatio	RichFactor	FoldEnrichment	zScore	pvalue	p.adjust	qvalue	geneID
BP	GO:0006259	DNA metabolic process	48/658	332/9433	0.144578	2.07266	5.44849	9.0658e-07	0.00138707	0.00130166	DNMT1/TERF2/SLX4/PSMC3IP/BLM/ATRIP/TOP3B/FANCI/ASCC1/RAD54L/POLE/NABP2/POLH/LIG1/FANCM/FANCD2/ZGRF1/POLQ/TIMELESS/FANCG/PRIM1/BABAM1/POLA2/FANCE/FANCA/GINS2/ACD/DNMT3A/FAAP100/DBF4B/THAP6/PCLAF/RFC5/OGG1/LOC424919/GINS1/POLD2/MPND/ENDOV/LOC107052718/DNMT3B/LOC770705/POLD4/CDC6/NPM2/RNF212/XNDC1N/REC8
