# Supplementary material for: Bursa of Fabricius–independent B cells establish an IgA-mediated intestinal barrier that safeguards gut–liver homeostasis
Source: Proc Natl Acad Sci U S A. 2026 Jul 15;123(29):e2605569123. doi: 10.1073/pnas.2605569123 (PMC13389660; doi:10.1073/pnas.2605569123)
Supplement: Supplementary file 6 — Dataset S05 (XLSX) [file pnas.2605569123.sd05.xlsx]

## Sheet: S5
Dataset S5: Enriched GO terms in the liver of BF(-)/AMD treated chickens at D21
ONTOLOGY	ID	Description	GeneRatio	BgRatio	RichFactor	FoldEnrichment	zScore	pvalue	p.adjust	qvalue	geneID
BP	GO:0006805	xenobiotic metabolic process	9/248	23/9433	0.391304	14.8838	10.9538	3.08e-09	1.97e-07	1.8e-07	CYP2C18L/CYP2AC1/CYP2AC2/GSTA4/LOC396380/ACAA1/LOC395611/GSTA2/CYP2U1
BP	GO:0009410	response to xenobiotic stimulus	9/248	23/9433	0.391304	14.8838	10.9538	3.08e-09	1.97e-07	1.8e-07	CYP2C18L/CYP2AC1/CYP2AC2/GSTA4/LOC396380/ACAA1/LOC395611/GSTA2/CYP2U1
BP	GO:0071466	cellular response to xenobiotic stimulus	9/248	23/9433	0.391304	14.8838	10.9538	3.08e-09	1.97e-07	1.8e-07	CYP2C18L/CYP2AC1/CYP2AC2/GSTA4/LOC396380/ACAA1/LOC395611/GSTA2/CYP2U1
BP	GO:0009062	fatty acid catabolic process	13/248	42/9433	0.309524	11.7731	11.4974	2.72e-11	3.73e-09	3.41e-09	ABHD3/ACAA2/HADHB/EHHADH/ABCD3/ACOX3/ACAA1/SLC27A4/VDHAP/FAAH/ACADL/PHYH/LOC420562
BP	GO:0019395	fatty acid oxidation	9/248	30/9433	0.3	11.4109	9.38433	4.59e-08	2.76e-06	2.52e-06	ACAA2/HADHB/EHHADH/ABCD3/ACOX3/ACAA1/ACADL/PHYH/LOC420562
BP	GO:0009636	response to toxic substance	3/248	10/9433	0.3	11.4109	5.41229	0.0018787	0.0420305	0.0383559	PRDX1/SLC30A10/SOD3
BP	GO:0006635	fatty acid beta-oxidation	8/248	27/9433	0.296296	11.27	8.78089	2.94e-07	1.35e-05	1.23e-05	ACAA2/HADHB/EHHADH/ABCD3/ACOX3/ACAA1/ACADL/LOC420562
BP	GO:0034440	lipid oxidation	9/248	31/9433	0.290323	11.0428	9.20266	6.31e-08	3.2e-06	2.92e-06	ACAA2/HADHB/EHHADH/ABCD3/ACOX3/ACAA1/ACADL/PHYH/LOC420562
BP	GO:0072329	monocarboxylic acid catabolic process	13/248	47/9433	0.276596	10.5207	10.7514	1.33e-10	1.42e-08	1.3e-08	ABHD3/ACAA2/HADHB/EHHADH/ABCD3/ACOX3/ACAA1/SLC27A4/VDHAP/FAAH/ACADL/PHYH/LOC420562
BP	GO:0009074	aromatic amino acid family catabolic process	3/248	11/9433	0.272727	10.3735	5.11112	0.00253332	0.0499944	0.0456235	KYNU/TDO2/QDPR
BP	GO:0009072	aromatic amino acid metabolic process	4/248	16/9433	0.25	9.50907	5.59724	0.000661402	0.0181791	0.0165897	HAAO/KYNU/TDO2/QDPR
BP	GO:0042742	defense response to bacterium	6/248	25/9433	0.24	9.12871	6.687	3.62e-05	0.00144969	0.00132295	AvBD1/AvBD7/CATH1/AvBD6/CATH2/LBP
BP	GO:0006749	glutathione metabolic process	6/248	28/9433	0.214286	8.15063	6.22633	7.2e-05	0.0026643	0.00243136	GSTA4/LOC396380/LOC395611/GSTA2/GSTK1/GSTT1
BP	GO:0044242	cellular lipid catabolic process	16/248	80/9433	0.2	7.60726	9.75167	1.93e-10	1.86e-08	1.7e-08	ABHD3/ACAA2/HADHB/EHHADH/ABCD3/ACOX3/ACAA1/SLC27A4/VDHAP/FAAH/ACADL/SMPDL3A/HEXB/PHYH/ENPP2/LOC420562
BP	GO:0000038	very long-chain fatty acid metabolic process	4/248	20/9433	0.2	7.60726	4.86027	0.00162089	0.0389824	0.0355743	ELOVL6/ELOVL5/ABCD3/SLC27A4
BP	GO:0006576	biogenic amine metabolic process	4/248	20/9433	0.2	7.60726	4.86027	0.00162089	0.0389824	0.0355743	HAAO/KYNU/TDO2/AGMAT
BP	GO:0033013	tetrapyrrole metabolic process	4/248	20/9433	0.2	7.60726	4.86027	0.00162089	0.0389824	0.0355743	HMOX1/CLYBL/MMADHC/HMOX2
BP	GO:0043648	dicarboxylic acid metabolic process	5/248	26/9433	0.192308	7.31467	5.29785	0.000504702	0.0147128	0.0134265	HAAO/MDH1/GOT1/NIT2/MDH2
BP	GO:0016054	organic acid catabolic process	19/248	102/9433	0.186275	7.08519	10.1531	1.36e-11	2.62e-09	2.39e-09	ABHD3/ACAA2/HADHB/EHHADH/UROC1/ABCD3/ACOX3/ACAA1/KYNU/SLC27A4/ABAT/TDO2/VDHAP/FAAH/ACADL/QDPR/HIBCH/PHYH/LOC420562
BP	GO:0046395	carboxylic acid catabolic process	19/248	102/9433	0.186275	7.08519	10.1531	1.36e-11	2.62e-09	2.39e-09	ABHD3/ACAA2/HADHB/EHHADH/UROC1/ABCD3/ACOX3/ACAA1/KYNU/SLC27A4/ABAT/TDO2/VDHAP/FAAH/ACADL/QDPR/HIBCH/PHYH/LOC420562
BP	GO:0006631	fatty acid metabolic process	19/248	104/9433	0.182692	6.94894	10.0237	1.95e-11	3.13e-09	2.86e-09	ABHD3/ACAA2/CPT1A/EPHX1L/HADHB/ELOVL6/EHHADH/ELOVL5/ABCD3/ACOX3/ACAA1/SLC27A4/VDHAP/FAAH/ACADL/PTGR2/PTGR1/PHYH/LOC420562
BP	GO:0009308	amine metabolic process	4/248	22/9433	0.181818	6.91569	4.56443	0.00234831	0.0491102	0.0448166	HAAO/KYNU/TDO2/AGMAT
BP	GO:0016042	lipid catabolic process	16/248	92/9433	0.173913	6.61501	8.89274	1.71e-09	1.37e-07	1.25e-07	ABHD3/ACAA2/HADHB/EHHADH/ABCD3/ACOX3/ACAA1/SLC27A4/VDHAP/FAAH/ACADL/SMPDL3A/HEXB/PHYH/ENPP2/LOC420562
BP	GO:0015718	monocarboxylic acid transport	7/248	42/9433	0.166667	6.33938	5.69833	9.8e-05	0.00325127	0.00296702	SLC16A7/FABP1/MPC1L/ABCD3/SLC16A12/SLC27A4/FABP7
BP	GO:0044282	small molecule catabolic process	20/248	128/9433	0.15625	5.94317	9.2521	1.11e-10	1.33e-08	1.21e-08	ABHD3/ACAA2/HADHB/EHHADH/UROC1/ABCD3/ACOX3/ACAA1/KYNU/SLC27A4/ABAT/TDO2/VDHAP/FAAH/ACADL/QDPR/HIBCH/SORD/PHYH/LOC420562
BP	GO:0170041	non-proteinogenic amino acid metabolic process	5/248	33/9433	0.151515	5.76307	4.50369	0.00156752	0.0389824	0.0355743	KYNU/MPST/ABAT/TDO2/DAO
BP	GO:0009617	response to bacterium	7/248	47/9433	0.148936	5.66498	5.26801	0.000204302	0.00655129	0.00597852	AvBD1/AvBD7/CATH1/AvBD6/CATH2/LY86/LBP
BP	GO:0000041	transition metal ion transport	6/248	41/9433	0.146341	5.56629	4.81464	0.000645706	0.0181791	0.0165897	STEAP4/SLC39A8/SLC31A1/MELTF/SLC40A1/SLC30A10
BP	GO:0032787	monocarboxylic acid metabolic process	22/248	163/9433	0.134969	5.13373	8.74751	2.37e-10	2.07e-08	1.89e-08	ABHD3/ACAA2/CPT1A/EPHX1L/HADHB/ELOVL6/EHHADH/ELOVL5/ABCD3/ACOX3/ACAA1/KYNU/SLC27A4/ABAT/VDHAP/FAAH/ACADL/PTGR2/PTGR1/PHYH/LOC420562/DSE
BP	GO:0030258	lipid modification	9/248	68/9433	0.132353	5.03421	5.4859	6.61e-05	0.00254174	0.00231952	ACAA2/HADHB/EHHADH/ABCD3/ACOX3/ACAA1/ACADL/PHYH/LOC420562
BP	GO:0006575	cellular modified amino acid metabolic process	9/248	70/9433	0.128571	4.89038	5.36811	8.33e-05	0.00286106	0.00261093	CPT1A/GSTA4/LOC396380/LOC395611/GSTA2/BBOX1/ACADL/GSTK1/GSTT1
BP	GO:0006082	organic acid metabolic process	41/248	324/9433	0.126543	4.81323	11.4767	1.91e-17	1.83e-14	1.67e-14	CYP2C18L/ABHD3/IDH1/ACAA2/CYP2AC1/CYP2AC2/CPT1A/LDHB/EPHX1L/HADHB/ELOVL6/EHHADH/HAAO/ELOVL5/UROC1/ABCD3/ACOX3/ACAA1/KYNU/MPST/MDH1/BHMT2/SLC27A4/ABAT/CYP2U1/TDO2/VDHAP/FAAH/GOT1/ACADL/QDPR/HIBCH/PTGR2/PTGR1/AGMAT/PHYH/NIT2/DAO/MDH2/LOC420562/DSE
BP	GO:0006979	response to oxidative stress	6/248	49/9433	0.122449	4.6575	4.21771	0.0016856	0.03955	0.0360923	EPX/PRDX1/HMOX1/MSRA/SOD3/HMOX2
BP	GO:0019752	carboxylic acid metabolic process	37/248	307/9433	0.120521	4.58418	10.4908	4.13e-15	1.81e-12	1.65e-12	ABHD3/IDH1/ACAA2/CPT1A/LDHB/EPHX1L/HADHB/ELOVL6/EHHADH/HAAO/ELOVL5/UROC1/ABCD3/ACOX3/ACAA1/KYNU/MPST/MDH1/BHMT2/SLC27A4/ABAT/TDO2/VDHAP/FAAH/GOT1/ACADL/QDPR/HIBCH/PTGR2/PTGR1/AGMAT/PHYH/NIT2/DAO/MDH2/LOC420562/DSE
BP	GO:0009063	amino acid catabolic process	6/248	50/9433	0.12	4.56435	4.15225	0.00187408	0.0420305	0.0383559	UROC1/KYNU/ABAT/TDO2/QDPR/HIBCH
BP	GO:0043436	oxoacid metabolic process	37/248	310/9433	0.119355	4.53982	10.4131	5.65e-15	1.81e-12	1.65e-12	ABHD3/IDH1/ACAA2/CPT1A/LDHB/EPHX1L/HADHB/ELOVL6/EHHADH/HAAO/ELOVL5/UROC1/ABCD3/ACOX3/ACAA1/KYNU/MPST/MDH1/BHMT2/SLC27A4/ABAT/TDO2/VDHAP/FAAH/GOT1/ACADL/QDPR/HIBCH/PTGR2/PTGR1/AGMAT/PHYH/NIT2/DAO/MDH2/LOC420562/DSE
BP	GO:1901605	alpha-amino acid metabolic process	11/248	103/9433	0.106796	4.06213	5.1344	7.84e-05	0.0027922	0.00254808	HAAO/KYNU/MPST/BHMT2/TDO2/GOT1/QDPR/HIBCH/AGMAT/NIT2/DAO
BP	GO:0006665	sphingolipid metabolic process	7/248	69/9433	0.101449	3.85875	3.91615	0.0021475	0.0469521	0.0428472	ACER1/ELOVL6/ELOVL5/ORMDL1/LOC121108934/SMPDL3A/HEXB
BP	GO:0046942	carboxylic acid transport	8/248	89/9433	0.0898876	3.41899	3.76748	0.00229714	0.0491078	0.0448144	SLC16A7/FABP1/MPC1L/ABCD3/SLC25A1/SLC16A12/SLC27A4/FABP7
BP	GO:0015849	organic acid transport	8/248	90/9433	0.0888889	3.381	3.72929	0.00246533	0.0499944	0.0456235	SLC16A7/FABP1/MPC1L/ABCD3/SLC25A1/SLC16A12/SLC27A4/FABP7
BP	GO:0006790	sulfur compound metabolic process	11/248	127/9433	0.0866142	3.29448	4.27753	0.000502267	0.0147128	0.0134265	SULT1C3/GSTA4/LOC396380/LOC395611/MPST/BHMT2/GSTA2/TDO2/GSTK1/GSTT1/DSE
BP	GO:0015711	organic anion transport	9/248	111/9433	0.0810811	3.08402	3.62909	0.00254649	0.0499944	0.0456235	SLC16A7/SLC25A4/FABP1/MPC1L/ABCD3/SLC25A1/SLC16A12/SLC27A4/FABP7
BP	GO:0044255	cellular lipid metabolic process	30/248	380/9433	0.0789474	3.00287	6.5484	6.09e-08	3.2e-06	2.92e-06	ABHD3/ACER1/ACAA2/CPT1A/EPHX1L/HADHB/ELOVL6/EHHADH/ELOVL5/ABCD3/ACOX3/SCCPDH/ORMDL1/ACAA1/IDI2/SLC27A4/VDHAP/FAAH/SELENOI/ACADL/LOC121108934/SMPDL3A/PTGR2/HEXB/SOCS2/PTGR1/PHYH/ENPP2/LOC420562/DHDDS
BP	GO:0006520	amino acid metabolic process	12/248	161/9433	0.0745342	2.835	3.85879	0.00108733	0.0290559	0.0265156	HAAO/KYNU/MPST/BHMT2/ABAT/TDO2/GOT1/QDPR/HIBCH/AGMAT/NIT2/DAO
BP	GO:0070887	cellular response to chemical stimulus	25/248	342/9433	0.0730994	2.78043	5.51087	3.39e-06	0.000141867	0.000129464	AvBD1/AvBD7/AvBD6/CYP2C18L/LY86/CYP2AC1/CYP2AC2/GSTA4/CCR6/SSTR4/INSIG2/INSIG1/CSF1R/PRDX1/LOC396380/ACAA1/LOC395611/RAMP3/GSTA2/CNTFR/CYP2U1/MSRA/CPNE2/LBP/SOD3
BP	GO:0006629	lipid metabolic process	35/248	488/9433	0.0717213	2.72801	6.44102	4.98e-08	2.82e-06	2.57e-06	ABHD3/ACER1/ACAA2/CPT1A/EPHX1L/HADHB/ELOVL6/EHHADH/CYP3A4/INSIG2/ELOVL5/INSIG1/PLCD1/ABCD3/ACOX3/SCCPDH/ORMDL1/ACAA1/IDI2/SLC27A4/VDHAP/FAAH/SELENOI/ACADL/LOC121108934/SMPDL3A/PTGR2/HEXB/SOCS2/PTGR1/SRD5A1/PHYH/ENPP2/LOC420562/DHDDS
BP	GO:0044248	cellular catabolic process	33/248	475/9433	0.0694737	2.64252	6.03588	2.64e-07	1.27e-05	1.16e-05	ABHD3/ACAA2/ENPP3/DNASE2B/ULK2/HADHB/EHHADH/PRDX1/UROC1/ABCD3/ACOX3/ACAA1/KYNU/RNASET2/SLC27A4/HMOX1/ABAT/TDO2/VDHAP/FAAH/ACADL/QDPR/HIBCH/SMPDL3A/HEXB/CARHSP1/PHYH/CISD1/TP53INP1/ENPP2/LOC420562/HMOX2/NRBF2
BP	GO:0042221	response to chemical	30/248	447/9433	0.0671141	2.55277	5.5267	2e-06	8.73e-05	7.97e-05	AvBD1/AvBD7/AvBD6/CYP2C18L/LY86/CX3CR1/CYP2AC1/CYP2AC2/GSTA4/CCR6/SSTR4/INSIG2/INSIG1/CSF1R/PRDX1/C3AR1L/LOC396380/ACAA1/LOC395611/RAMP3/SLC27A4/GSTA2/CNTFR/CYP2U1/MSRA/CPNE2/SLC30A10/LBP/SOD3/XCR1
BP	GO:0006955	immune response	18/248	273/9433	0.0659341	2.50789	4.15423	0.000306005	0.00949603	0.00866581	CATH1/CATH2/PGR2/3/LY86/CX3CR1/TLR2A/CTSV/CCR6/TRAIL-LIKE/TLR2/CTSS/C3AR1L/C4BPG/CD1F/CD28/LBP/XCR1/ENPP2
