# Supplementary material for: Bursa of Fabricius–independent B cells establish an IgA-mediated intestinal barrier that safeguards gut–liver homeostasis
Source: Proc Natl Acad Sci U S A. 2026 Jul 15;123(29):e2605569123. doi: 10.1073/pnas.2605569123 (PMC13389660; doi:10.1073/pnas.2605569123)
Supplement: Supplementary file 7 — Dataset S06 (XLSX) [file pnas.2605569123.sd06.xlsx]

## Sheet: S6
Dataset S6: Enriched GO terms in the liver of Sham control chickens at D50
ONTOLOGY	ID	Description	GeneRatio	BgRatio	RichFactor	FoldEnrichment	zScore	pvalue	p.adjust	qvalue	geneID
BP	GO:0006412	translation	163/2192	276/9260	0.59058	2.49488	14.0404	2.2832e-37	3.80785e-34	3.64866e-34	NARS/AARS2/MIF4GD/AARS1/DRG2/CARS2/RARS/MRPS2/RACK1/YARS2/CNOT11/GPKOW/MRPL57/RPL3/MRPS23/MRPS7/RPP30/MRPS9/GFM2/KARS1/EIF1B/HARS1/TRMT10C/MRPL14/GLE1/GFM1/MRPL15/LRRC47/MRPL37/UPF3B/RPS11/MRPL47/MRPS15/RPSA2/TRNAU1AP/EEF1G/MRPL49/EEF1D/RPS4Y1/MCTS1/MRPS17/MTIF3/QRSL1/MRPL30/RPL15/EIF2A/RPS3A/EIF1AX/AARSD1/RPL18A/SRP9/RPL21/RPS13/RPL37A/RPL3L/PARS2/MALSU1/IMPACT/CNBP/MRPL36/MRPS6/YARS/MRPS35/EIF4…
BP	GO:0043043	peptide biosynthetic process	165/2192	282/9260	0.585106	2.47175	13.9773	4.16614e-37	3.80785e-34	3.64866e-34	NARS/AARS2/MIF4GD/AARS1/DRG2/CARS2/RARS/MRPS2/RACK1/YARS2/CNOT11/GPKOW/MRPL57/RPL3/MRPS23/MRPS7/RPP30/MRPS9/GFM2/KARS1/EIF1B/HARS1/TRMT10C/MRPL14/GLE1/GFM1/MRPL15/LRRC47/MRPL37/UPF3B/RPS11/MRPL47/MRPS15/RPSA2/TRNAU1AP/EEF1G/MRPL49/EEF1D/GSS/RPS4Y1/MCTS1/MRPS17/GCLC/MTIF3/QRSL1/MRPL30/RPL15/EIF2A/RPS3A/EIF1AX/AARSD1/RPL18A/SRP9/RPL21/RPS13/RPL37A/RPL3L/PARS2/MALSU1/IMPACT/CNBP/MRPL36/MRPS6/YARS/MR…
BP	GO:0043604	amide biosynthetic process	174/2192	328/9260	0.530488	2.24102	12.7437	1.11509e-31	5.38895e-29	5.16366e-29	NARS/AARS2/MIF4GD/AARS1/DRG2/CARS2/RARS/MRPS2/RACK1/YARS2/CNOT11/ST6GALNAC4/GPKOW/MRPL57/RPL3/MRPS23/MRPS7/RPP30/MRPS9/GFM2/KARS1/EIF1B/PLA2G6/HARS1/TRMT10C/MRPL14/GLE1/GFM1/MRPL15/LRRC47/MRPL37/PDHA2/UPF3B/RPS11/MRPL47/MRPS15/RPSA2/SMPD1/TRNAU1AP/EEF1G/MRPL49/EEF1D/GSS/RPS4Y1/MCTS1/MRPS17/GCLC/MTIF3/B4GALT3/QRSL1/MRPL30/RPL15/EIF2A/RPS3A/ACSS1B/EIF1AX/AARSD1/RPL18A/SRP9/RPL21/RPS13/RPL37A/RPL3L/…
BP	GO:0006518	peptide metabolic process	178/2192	339/9260	0.525074	2.21815	12.7247	1.1792e-31	5.38895e-29	5.16366e-29	NARS/AARS2/MIF4GD/AARS1/DRG2/CARS2/SPPL3/RARS/MRPS2/HAGH/RACK1/SPCS3/YARS2/CNOT11/GPKOW/MRPL57/SPCS2/RPL3/MRPS23/MRPS7/RPP30/MRPS9/GFM2/KARS1/EIF1B/HARS1/TRMT10C/MRPL14/GLE1/GFM1/MRPL15/LRRC47/MRPL37/UPF3B/RPS11/MRPL47/MRPS15/RPSA2/TRNAU1AP/EEF1G/MRPL49/EEF1D/GSS/RPS4Y1/IMMP1L/MCTS1/MRPS17/GCLC/MTIF3/GSTZ1/QRSL1/MRPL30/RPL15/EIF2A/RPS3A/EIF1AX/AARSD1/RPL18A/SRP9/GSTT1L/RPL21/RPS13/RPL37A/RPL3L/PA…
BP	GO:0043603	amide metabolic process	202/2192	435/9260	0.464368	1.9617	11.4414	1.42726e-26	5.21805e-24	4.9999e-24	NARS/AARS2/MIF4GD/AARS1/DRG2/CARS2/SPPL3/RARS/MRPS2/HAGH/RACK1/SPCS3/YARS2/CNOT11/ST6GALNAC4/GPKOW/MRPL57/SPCS2/NEU3/RPL3/MRPS23/MRPS7/RPP30/MRPS9/GFM2/KARS1/EIF1B/PLA2G6/HARS1/TRMT10C/MRPL14/GLE1/GFM1/MRPL15/LRRC47/MRPL37/PDHA2/GBA2/UPF3B/RPS11/MRPL47/MRPS15/RPSA2/SMPD1/TRNAU1AP/HRASLS/EEF1G/MRPL49/EEF1D/GLA/GSS/RPS4Y1/IMMP1L/MCTS1/MRPS17/GCLC/MTIF3/HMGCS2/B4GALT3/GSTZ1/QRSL1/MRPL30/RPL15/EIF2A/…
BP	GO:0034660	ncRNA metabolic process	149/2192	289/9260	0.515571	2.178	11.33	1.65246e-25	5.03448e-23	4.82401e-23	NARS/INTS11/RBFA/PES1/AARS2/PWP1/WDR75/VWA9/BRIX1/AARS1/CARS2/TRMT10A/SNIP1/DTWD1/EXOSC7/TARBP1/RARS/REXO4/TPRKB/TFB2M/EMG1/YARS2/WDR12/METTL5/DIMT1/DDX52/UTP14A/RIOK2/RRP15/FTSJ3/MAK16/RPP30/MRM1/USB1/KARS1/RPP38/RCL1/POP1/RPF2/FDXACB1/EXOSC8/SNAPC1/NIFK/TBL3/HARS1/TRMT44/OSGEPL1/PELO/TRMT10C/EXOSC9/RIOK1/RPL7/PIH1D2/DTD2/LRRC47/RPP40/DUS3L/POLR1E/LCMT2/TSR3/UTP3/DDX18/MRTO4/UTP6/THG1L/POP4/THUM…
BP	GO:0006396	RNA processing	217/2192	494/9260	0.439271	1.85568	10.885	1.66852e-24	4.35721e-22	4.17506e-22	RBM26/INTS11/RBFA/PES1/AARS2/PAPD4/RBBP6/PWP1/DHX38/WDR75/VWA9/BRIX1/GRSF1/COIL/DBR1/RBM25/AARS1/TRMT10A/SNIP1/DTWD1/EXOSC7/PUF60/CWF19L1/TARBP1/RBMXL1/NUDT21/REXO4/TPRKB/TFB2M/UBL5/EMG1/GPKOW/WDR12/METTL5/RBM10/RBM23/DIMT1/DDX52/UTP14A/RIOK2/SRSF6/RRP15/FTSJ3/MAK16/PTCD2/RPP30/RNASEL/CWC15/RBM14/MRM1/USB1/RPP38/SF3B1/RP9/RCL1/POP1/RPF2/SFSWAP/SNRPD3/FDXACB1/EXOSC8/NIFK/TBL3/C9orf78/TRMT44/OSGEPL…
BP	GO:0034470	ncRNA processing	125/2192	232/9260	0.538793	2.27611	10.962	9.0888e-24	2.07679e-21	1.98997e-21	INTS11/RBFA/PES1/AARS2/PWP1/WDR75/VWA9/BRIX1/AARS1/TRMT10A/SNIP1/DTWD1/EXOSC7/TARBP1/REXO4/TPRKB/TFB2M/EMG1/WDR12/METTL5/DIMT1/DDX52/UTP14A/RIOK2/RRP15/FTSJ3/MAK16/RPP30/MRM1/USB1/RPP38/RCL1/POP1/RPF2/FDXACB1/EXOSC8/NIFK/TBL3/TRMT44/OSGEPL1/TRMT10C/EXOSC9/RIOK1/RPL7/PIH1D2/RPP40/DUS3L/LCMT2/TSR3/UTP3/DDX18/MRTO4/UTP6/THG1L/POP4/THUMPD2/RPF1/URB1/EBNA1BP2/TSR1/MRPL44/TRMT61B/MPHOSPH6/RPL7L1/LSM6/T…
BP	GO:0042254	ribosome biogenesis	101/2192	173/9260	0.583815	2.4663	10.8415	6.12511e-23	1.24408e-20	1.19207e-20	RBFA/PES1/PWP1/WDR75/SURF6/BRIX1/EXOSC7/REXO4/GTPBP4/TFB2M/EMG1/WDR12/METTL5/SDAD1/RPL3/ERAL1/DIMT1/DDX52/UTP14A/RIOK2/RRP15/FTSJ3/MAK16/MRPS7/MRM1/RCL1/RPF2/LSG1/FDXACB1/EXOSC8/NIFK/TBL3/RSL24D1/EXOSC9/RIOK1/RPL7/PIH1D2/RPP40/TSR3/UTP3/RPSA2/DDX18/MRTO4/UTP6/POP4/RPF1/URB1/EBNA1BP2/TSR1/MRPL44/MPHOSPH6/RPL7L1/LSM6/ERI2/RRP7A/RPL3L/MALSU1/NSUN4/MRPL36/EXOSC3/RPLP0/MPV17L2/RPS8/LYAR/RPL23A/RPS16/B…
BP	GO:0022613	ribonucleoprotein complex biogenesis	119/2192	228/9260	0.52193	2.20487	10.2581	3.87143e-21	7.07698e-19	6.78112e-19	RBFA/PES1/PWP1/WDR75/SURF6/BRIX1/COIL/EXOSC7/PUF60/REXO4/GTPBP4/TFB2M/EMG1/WDR12/METTL5/SDAD1/RPL3/ERAL1/DIMT1/DDX52/UTP14A/RIOK2/SRSF6/RRP15/FTSJ3/MAK16/MRPS7/MRM1/SF3B1/RCL1/RPF2/SFSWAP/SNRPD3/LSG1/FDXACB1/EXOSC8/NIFK/TBL3/RSL24D1/EXOSC9/RIOK1/RPL7/NUFIP1/PIH1D2/RPP40/TSR3/UTP3/RPSA2/DDX18/MRTO4/UTP6/POP4/RPF1/URB1/EBNA1BP2/TSR1/MCTS1/MRPL44/MPHOSPH6/RPL7L1/LSM6/ERI2/RRP7A/RPL3L/MALSU1/NSUN4/MR…
BP	GO:0016072	rRNA metabolic process	79/2192	131/9260	0.603053	2.54757	9.9341	2.13294e-19	3.54457e-17	3.39638e-17	RBFA/PES1/PWP1/WDR75/BRIX1/EXOSC7/REXO4/TFB2M/EMG1/WDR12/METTL5/DIMT1/DDX52/UTP14A/RIOK2/RRP15/FTSJ3/MAK16/MRM1/RCL1/RPF2/FDXACB1/EXOSC8/NIFK/TBL3/PELO/EXOSC9/RIOK1/RPL7/PIH1D2/RPP40/POLR1E/TSR3/UTP3/DDX18/MRTO4/UTP6/POP4/RPF1/URB1/EBNA1BP2/TSR1/MRPL44/MPHOSPH6/RPL7L1/LSM6/ERI2/RRP7A/NSUN4/EXOSC3/RPS8/LYAR/RPS16/BYSL/ZNHIT6/ZNHIT3/MRPS11/NOL9/LOC107051197/UTP18/RPS14/IMP4/RPS7/WBSCR22/RPL35/EXOSC…
BP	GO:0006364	rRNA processing	75/2192	122/9260	0.614754	2.597	9.88811	3.58531e-19	5.46162e-17	5.23329e-17	RBFA/PES1/PWP1/WDR75/BRIX1/EXOSC7/REXO4/TFB2M/EMG1/WDR12/METTL5/DIMT1/DDX52/UTP14A/RIOK2/RRP15/FTSJ3/MAK16/MRM1/RCL1/RPF2/FDXACB1/EXOSC8/NIFK/TBL3/EXOSC9/RIOK1/RPL7/PIH1D2/RPP40/TSR3/UTP3/DDX18/MRTO4/UTP6/POP4/RPF1/URB1/EBNA1BP2/TSR1/MRPL44/MPHOSPH6/RPL7L1/LSM6/ERI2/RRP7A/NSUN4/EXOSC3/RPS8/LYAR/RPS16/BYSL/ZNHIT6/ZNHIT3/MRPS11/NOL9/LOC107051197/UTP18/RPS14/IMP4/RPS7/WBSCR22/RPL35/GLTSCR2/UTP4/NSUN…
BP	GO:0006119	oxidative phosphorylation	36/2192	41/9260	0.878049	3.70928	9.68182	4.90821e-18	6.90169e-16	6.61316e-16	NDUFS2/FAM173A/UQCRB/COX7A2L/NDUFB8/ATP5B/NDUFB9/NDUFV2/NDUFV1/SDHD/NDUFAF1/NDUFV3/ATP5O/COX5A/COX6C/SDHC/COX4I1/NDUFS8/CYCS/ATP5J2/NDUFS6/COX7A2/SDHAF2/NDUFA8/UQCRQ/COX6A1/COX7B/UQCRHL/COX7C/UQCR11/NDUFC2/NDUFB6/COX8A/COX5B/ATP5E/UQCR10
BP	GO:0022900	electron transport chain	38/2192	46/9260	0.826087	3.48977	9.42686	4.2987e-17	5.61288e-15	5.37823e-15	NDUFS2/SDHB/UQCRB/COX7A2L/SLC25A12/NDUFB8/NDUFB9/NDUFV2/NDUFV1/SDHD/NDUFAF1/NDUFV3/COX5A/COX6C/SDHC/COX4I1/ETFRF1/NDUFS8/NDUFS4/NDUFB3/CYCS/NDUFS6/COX7A2/SDHAF2/NDUFA8/UQCRQ/COX6A1/COX7B/UQCRHL/COX7C/UQCR11/NDUFC2/NDUFA5/LOC107050964/NDUFB6/COX8A/COX5B/UQCR10
BP	GO:0042775	mitochondrial ATP synthesis coupled electron transport	31/2192	34/9260	0.911765	3.85171	9.27666	9.38138e-17	1.11278e-14	1.06625e-14	NDUFS2/UQCRB/COX7A2L/NDUFB8/NDUFB9/NDUFV2/NDUFV1/SDHD/NDUFAF1/NDUFV3/COX5A/COX6C/SDHC/COX4I1/NDUFS8/CYCS/NDUFS6/COX7A2/SDHAF2/NDUFA8/UQCRQ/COX6A1/COX7B/UQCRHL/COX7C/UQCR11/NDUFC2/NDUFB6/COX8A/COX5B/UQCR10
BP	GO:0022904	respiratory electron transport chain	35/2192	41/9260	0.853659	3.60624	9.31362	9.73983e-17	1.11278e-14	1.06625e-14	NDUFS2/SDHB/UQCRB/COX7A2L/SLC25A12/NDUFB8/NDUFB9/NDUFV2/NDUFV1/SDHD/NDUFAF1/NDUFV3/COX5A/COX6C/SDHC/COX4I1/ETFRF1/NDUFS8/CYCS/NDUFS6/COX7A2/SDHAF2/NDUFA8/UQCRQ/COX6A1/COX7B/UQCRHL/COX7C/UQCR11/NDUFC2/NDUFA5/NDUFB6/COX8A/COX5B/UQCR10
BP	GO:0019646	aerobic electron transport chain	30/2192	33/9260	0.909091	3.84041	9.10253	3.65397e-16	3.92909e-14	3.76483e-14	NDUFS2/UQCRB/COX7A2L/NDUFB8/NDUFB9/NDUFV2/NDUFV1/SDHD/NDUFAF1/COX5A/COX6C/SDHC/COX4I1/NDUFS8/CYCS/NDUFS6/COX7A2/SDHAF2/NDUFA8/UQCRQ/COX6A1/COX7B/UQCRHL/COX7C/UQCR11/NDUFC2/NDUFB6/COX8A/COX5B/UQCR10
BP	GO:0042773	ATP synthesis coupled electron transport	31/2192	35/9260	0.885714	3.74166	9.04937	6.34772e-16	6.44647e-14	6.17697e-14	NDUFS2/UQCRB/COX7A2L/NDUFB8/NDUFB9/NDUFV2/NDUFV1/SDHD/NDUFAF1/NDUFV3/COX5A/COX6C/SDHC/COX4I1/NDUFS8/CYCS/NDUFS6/COX7A2/SDHAF2/NDUFA8/UQCRQ/COX6A1/COX7B/UQCRHL/COX7C/UQCR11/NDUFC2/NDUFB6/COX8A/COX5B/UQCR10
BP	GO:0033108	mitochondrial respiratory chain complex assembly	33/2192	39/9260	0.846154	3.57454	8.97215	1.29367e-15	1.24465e-13	1.19261e-13	BCS1L/COX20/COX18/NDUFAF4/SDHAF4/NDUFAF2/TMEM126A/COA5/NDUFAF7/COX19/IMMP2L/NDUFAF5/NDUFAF1/LYRM7/SMIM20/C12orf73/SURF1/C26H6ORF125/TTC19/NDUFS8/NDUFB3/OXA1L/COX16/NDUFS7/SDHAF2/COX17/SCO2/NDUFS5/COA3/NDUFA11/NDUFAF3/NDUFAF8/COX14
BP	GO:0042273	ribosomal large subunit biogenesis	36/2192	48/9260	0.75	3.16834	8.38735	7.51157e-14	6.86558e-12	6.57855e-12	PES1/SURF6/BRIX1/GTPBP4/WDR12/SDAD1/RPL3/RRP15/FTSJ3/MAK16/RPF2/NIFK/RSL24D1/RPL7/DDX18/MRTO4/RPF1/URB1/EBNA1BP2/RPL7L1/RPL3L/RPLP0/RPL23A/ZNHIT6/ZNHIT3/NOL9/NOP16/LOC107051197/MRPL20/RPL35/GLTSCR2/RPL14/RPL26L1/NIP7/RPL35A/RRS1
BP	GO:0045333	cellular respiration	44/2192	70/9260	0.628571	2.65537	7.74177	2.83156e-12	2.4648e-10	2.36176e-10	NDUFS2/FAM173A/SDHB/UQCRB/COX7A2L/SLC25A12/NDUFB8/MDH2/ATP5B/IDH3B/NDUFB9/NDUFV2/NDUFV1/SDHD/NDUFAF1/NDUFV3/ATP5O/COX5A/COX6C/SDHC/COX4I1/ETFRF1/NDUFS8/COQ10A/NDUFS7/CYCS/ATP5J2/NDUFS6/COX7A2/SDHAF2/NDUFA8/UQCRQ/COX6A1/COX7B/UQCRHL/COX7C/UQCR11/NDUFC2/NDUFA5/NDUFB6/COX8A/COX5B/ATP5E/UQCR10
BP	GO:0006399	tRNA metabolic process	66/2192	128/9260	0.515625	2.17823	7.47493	5.70632e-12	4.74144e-10	4.54322e-10	NARS/AARS2/AARS1/CARS2/TRMT10A/DTWD1/EXOSC7/TARBP1/RARS/TPRKB/YARS2/RPP30/KARS1/RPP38/POP1/EXOSC8/HARS1/TRMT44/OSGEPL1/TRMT10C/EXOSC9/DTD2/LRRC47/RPP40/DUS3L/LCMT2/THG1L/POP4/THUMPD2/TRMT61B/TSEN15/QRSL1/AARSD1/TYW5/DUS4L/PARS2/PUS1/ZBTB8OS/YARS/EXOSC3/ADAT2/GATC/FTSJ1/DUS2/TYW3/QARS/TARS2/URM1/HARS2/SARS1/POP5/FARSA/DALRD3/LOC107049913/TRMT10B/TRMT12/LOC416924/RPP14/POLR2L/RPP25/TRPT1/SARS2/LOC1…
BP	GO:0009060	aerobic respiration	40/2192	63/9260	0.634921	2.68219	7.46065	1.75891e-11	1.39795e-09	1.33951e-09	NDUFS2/FAM173A/SDHB/UQCRB/COX7A2L/NDUFB8/MDH2/ATP5B/IDH3B/NDUFB9/NDUFV2/NDUFV1/SDHD/NDUFAF1/NDUFV3/ATP5O/COX5A/COX6C/SDHC/COX4I1/NDUFS8/NDUFS7/CYCS/ATP5J2/NDUFS6/COX7A2/SDHAF2/NDUFA8/UQCRQ/COX6A1/COX7B/UQCRHL/COX7C/UQCR11/NDUFC2/NDUFB6/COX8A/COX5B/ATP5E/UQCR10
BP	GO:0017004	cytochrome complex assembly	18/2192	20/9260	0.9	3.80201	6.98558	5.92609e-10	4.5137e-08	4.325e-08	BCS1L/COX20/COX18/COA5/COX19/LYRM7/SMIM20/C12orf73/SURF1/C26H6ORF125/TTC19/COA6/OXA1L/COX16/COX17/SCO2/COA3/COX14
BP	GO:0015980	energy derivation by oxidation of organic compounds	47/2192	87/9260	0.54023	2.28218	6.69122	8.5755e-10	6.27041e-08	6.00827e-08	NDUFS2/FAM173A/SDHB/PHKA1/UQCRB/PHKG1/COX7A2L/SLC25A12/NDUFB8/MDH2/ATP5B/IDH3B/NDUFB9/NDUFV2/NDUFV1/GAA/SDHD/NDUFAF1/NDUFV3/ATP5O/COX5A/COX6C/SDHC/COX4I1/ETFRF1/NDUFS8/COQ10A/NDUFS7/CYCS/ATP5J2/NDUFS6/COX7A2/SDHAF2/NDUFA8/UQCRQ/COX6A1/COX7B/UQCRHL/COX7C/UQCR11/NDUFC2/NDUFA5/NDUFB6/COX8A/COX5B/ATP5E/UQCR10
BP	GO:0007005	mitochondrion organization	68/2192	148/9260	0.459459	1.94096	6.42616	1.8545e-09	1.30385e-07	1.24935e-07	C5orf51/DNAJA3/FUNDC1/LIG3/PTCD2/ATAD3B/PHB/MAIP1/BCS1L/ATP23/TMEM11/COX20/POLG/COX18/NDUFAF4/SDHAF4/NDUFAF2/TMEM126A/MTX3/COX7A2L/COA5/ATG12/NDUFAF7/SSBP1/MFN1/TIMM22/COX19/SLC25A33/IMMP2L/NDUFAF5/ATPAF2/HIGD1C/NDUFAF1/LYRM7/SMIM20/C12orf73/SURF1/FAM162A/C26H6ORF125/TTC19/NDUFS8/TWNK/NDUFB3/OXA1L/COX16/MLLT11/MCL1/NDUFS7/COX7A2/LOC107055991/SDHAF2/COX17/ATP13A2/MSTO1/CHCHD2/SCO2/ROMO1/NDUFS5/COA…
BP	GO:0008535	respiratory chain complex IV assembly	13/2192	13/9260	1	4.22445	6.4786	7.13117e-09	4.82807e-07	4.62623e-07	COX20/COX18/COA5/COX19/SMIM20/SURF1/COA6/OXA1L/COX16/COX17/SCO2/COA3/COX14
BP	GO:0006091	generation of precursor metabolites and energy	59/2192	128/9260	0.460938	1.94721	6.00927	1.88647e-08	1.23159e-06	1.18011e-06	NDUFS2/FAM173A/PFKL/SDHB/PHKA1/UQCRB/PHKG1/COX7A2L/SLC25A12/TIGAR/TPI1/PGLS/NDUFB8/MDH2/ATP5B/IDH3B/NDUFB9/NDUFV2/NDUFV1/GAA/PGAM1/SDHD/NDUFAF1/NDUFV3/ATP5O/COX5A/COX6C/SDHC/COX4I1/ETFRF1/NDUFS8/NDUFS4/NDUFB3/COQ10A/PFKM/NDUFS7/HK3/RPEL1/CYCS/ATP5J2/NDUFS6/COX7A2/SDHAF2/NDUFA8/UQCRQ/COX6A1/COX7B/UQCRHL/COX7C/UQCR11/NDUFC2/NDUFA5/LOC107050964/NDUFB6/COX8A/HKDC1/COX5B/ATP5E/UQCR10
BP	GO:0033617	mitochondrial cytochrome c oxidase assembly	12/2192	12/9260	1	4.22445	6.2241	3.02519e-08	1.90691e-06	1.82719e-06	COX20/COX18/COA5/COX19/SMIM20/SURF1/OXA1L/COX16/COX17/SCO2/COA3/COX14
BP	GO:0032543	mitochondrial translation	21/2192	29/9260	0.724138	3.05909	6.18448	3.79321e-08	2.31133e-06	2.2147e-06	MRPL57/GFM2/HARS1/TRMT10C/GFM1/MRPL47/MRPS17/MTIF3/QRSL1/MRPS35/CHCHD1/GATC/MRPS34/MRPL58/HARS2/MRPS18C/MRPL43/MRPL23/MRPL16/MRPS16/SARS2
BP	GO:0042274	ribosomal small subunit biogenesis	29/2192	48/9260	0.604167	2.55227	6.00435	5.48895e-08	3.23671e-06	3.1014e-06	SURF6/ERAL1/DDX52/RIOK2/MRPS7/TBL3/RIOK1/RPP40/TSR3/UTP3/RPSA2/UTP6/TSR1/LSM6/RRP7A/RPS8/RPS16/MRPS11/RPS14/RPS7/UTP4/RPS15/RPS28/RPS21/LOC100857859/RPS27L/NOB1/RPS27/RRS1
BP	GO:0008033	tRNA processing	41/2192	80/9260	0.5125	2.16503	5.82795	7.42068e-08	4.23906e-06	4.06184e-06	AARS2/AARS1/TRMT10A/DTWD1/TARBP1/TPRKB/RPP30/RPP38/POP1/TRMT44/OSGEPL1/TRMT10C/RPP40/DUS3L/LCMT2/THG1L/POP4/THUMPD2/TRMT61B/TSEN15/TYW5/DUS4L/PUS1/ZBTB8OS/ADAT2/FTSJ1/DUS2/TYW3/URM1/POP5/DALRD3/TRMT10B/TRMT12/LOC416924/RPP14/RPP25/TRPT1/LOC121108714/CTU2/DUS1L/WDR6
BP	GO:0000463	maturation of LSU-rRNA from tricistronic rRNA transcript (SSU-rRNA, 5.8S rRNA, LSU-rRNA)	13/2192	14/9260	0.928571	3.92271	6.09433	7.7991e-08	4.32023e-06	4.13962e-06	PES1/WDR12/FTSJ3/RPF2/NIFK/RPL7/DDX18/URB1/RPL7L1/ZNHIT6/ZNHIT3/NOL9/RPL35
BP	GO:0042255	ribosome assembly	22/2192	32/9260	0.6875	2.90431	6.00915	8.0374e-08	4.32128e-06	4.14063e-06	BRIX1/RPL3/ERAL1/MRPS7/RPF2/RPSA2/MRTO4/RRP7A/RPL3L/RPLP0/MPV17L2/RPL23A/MRPS11/LOC107051197/RPS14/MRPL20/GLTSCR2/RPS15/RPS28/NIP7/RPS27L/RPS27
BP	GO:0006123	mitochondrial electron transport, cytochrome c to oxygen	11/2192	11/9260	1	4.22445	5.9588	1.2829e-07	6.70038e-06	6.42026e-06	COX7A2L/COX5A/COX6C/COX4I1/CYCS/COX7A2/COX6A1/COX7B/COX7C/COX8A/COX5B
BP	GO:0071826	protein-RNA complex organization	43/2192	90/9260	0.477778	2.01835	5.40614	4.63246e-07	2.35226e-05	2.25392e-05	BRIX1/COIL/PUF60/RPL3/ERAL1/SRSF6/MRPS7/SF3B1/RPF2/SFSWAP/SNRPD3/NUFIP1/PIH1D2/RPSA2/MRTO4/MCTS1/RRP7A/RPL3L/RPLP0/GEMIN2/DDX20/LUC7L/SNRPC/RPL23A/DENR/ZNHIT6/ZNHIT3/MRPS11/LOC107051197/DNAJC17/RPS14/MRPL20/ZFAND1/GLTSCR2/SNRPD1/SNRPE/RPS15/SNRPGP15/SNRPF/RPS28/RPS27L/RPL38/RPS27
BP	GO:0000470	maturation of LSU-rRNA	16/2192	21/9260	0.761905	3.21863	5.66808	5.4363e-07	2.68583e-05	2.57355e-05	PES1/WDR12/RRP15/FTSJ3/MAK16/RPF2/NIFK/RPL7/DDX18/RPF1/URB1/RPL7L1/ZNHIT6/ZNHIT3/NOL9/RPL35
BP	GO:0022618	protein-RNA complex assembly	41/2192	85/9260	0.482353	2.03768	5.35208	6.20081e-07	2.98292e-05	2.85821e-05	BRIX1/COIL/PUF60/RPL3/ERAL1/SRSF6/MRPS7/SF3B1/RPF2/SFSWAP/SNRPD3/NUFIP1/PIH1D2/RPSA2/MRTO4/MCTS1/RRP7A/RPL3L/RPLP0/GEMIN2/DDX20/LUC7L/SNRPC/RPL23A/DENR/ZNHIT6/ZNHIT3/MRPS11/LOC107051197/RPS14/MRPL20/GLTSCR2/SNRPD1/SNRPE/RPS15/SNRPGP15/SNRPF/RPS28/RPS27L/RPL38/RPS27
BP	GO:0140053	mitochondrial gene expression	26/2192	45/9260	0.577778	2.44079	5.39529	9.17417e-07	4.3001e-05	4.12033e-05	POLRMT/TFB2M/MRPL57/GFM2/HARS1/TRMT10C/TBRG4/GFM1/MRPL47/SUPV3L1/MRPS17/MTIF3/QRSL1/MRPS35/CHCHD1/GATC/MRPS34/MRPL58/HARS2/MRPS18C/MRPL43/MRPL23/MRPL12/MRPL16/MRPS16/SARS2
BP	GO:0043414	macromolecule methylation	38/2192	78/9260	0.487179	2.05807	5.22572	1.16092e-06	5.3054e-05	5.0836e-05	TRMT10A/TARBP1/TFB2M/EMG1/METTL14/METTL5/FAM173A/DIMT1/FTSJ3/MRM1/METTL18/FDXACB1/TRMT44/METTL10/MRM2/LCMT2/PRMT3/PRMT7/THUMPD2/METTL21A/TRMT61B/METTL3/NSUN4/PRMT5/DNMT3A/FTSJ1/TYW3/FAM103A1/WBSCR22/DALRD3/TRMT10B/TRMT12/SETD6/LOC416924/NSUN5/NTMT1/WDR6/VCPKMT
BP	GO:0006120	mitochondrial electron transport, NADH to ubiquinone	11/2192	12/9260	0.916667	3.87241	5.54457	1.2067e-06	5.38013e-05	5.15521e-05	NDUFS2/NDUFB8/NDUFB9/NDUFV2/NDUFV1/NDUFAF1/NDUFS8/NDUFS6/NDUFA8/NDUFC2/NDUFB6
BP	GO:0065003	protein-containing complex assembly	140/2192	416/9260	0.336538	1.42169	4.90084	1.51664e-06	6.601e-05	6.32504e-05	KCTD9/TFG/BRIX1/COIL/TMOD1/PUF60/TP53/TUBGCP4/RPL3/ERAL1/HAUS2/SRSF6/MRPS7/SF3B1/COPS7A/RPF2/SFSWAP/SNRPD3/BCS1L/HIP1R/TAF12/NUFIP1/DMB2/PIH1D2/ATP23/H1-010/COX20/CDT1/BLB2/POLR1E/TUBGCP2/LRRC61/GTF2H5/VASP/RPSA2/COX18/MRTO4/NDUFAF4/TUBGCP5/PSMD9/TAF9/SDHAF4/TWF1/NDUFAF2/TMEM126A/APOA5/MCTS1/COX7A2L/COA5/RRP7A/PEF1/NDUFAF7/MIS18A/RPL3L/DNAAF2/GTF2B/NAPA/SRP19/COX19/RPLP0/GEMIN2/TAF11/CCDC103/DDX2…
BP	GO:0010257	NADH dehydrogenase complex assembly	13/2192	16/9260	0.8125	3.43237	5.42267	1.90594e-06	7.9183e-05	7.58727e-05	NDUFAF4/NDUFAF2/TMEM126A/NDUFAF7/NDUFAF5/NDUFAF1/NDUFS8/NDUFB3/NDUFS7/NDUFS5/NDUFA11/NDUFAF3/NDUFAF8
BP	GO:0032981	mitochondrial respiratory chain complex I assembly	13/2192	16/9260	0.8125	3.43237	5.42267	1.90594e-06	7.9183e-05	7.58727e-05	NDUFAF4/NDUFAF2/TMEM126A/NDUFAF7/NDUFAF5/NDUFAF1/NDUFS8/NDUFB3/NDUFS7/NDUFS5/NDUFA11/NDUFAF3/NDUFAF8
BP	GO:0009451	RNA modification	46/2192	104/9260	0.442308	1.86851	4.96011	2.85506e-06	0.000115979	0.00011113	AARS2/AARS1/TRMT10A/DTWD1/TARBP1/TPRKB/TFB2M/EMG1/METTL14/METTL5/RPUSD4/DIMT1/FTSJ3/MRM1/FDXACB1/TRMT44/OSGEPL1/MRM2/LCMT2/THG1L/THUMPD2/TRMT61B/TYW5/METTL3/PUS1/NSUN4/ALKBH1/TRUB2/ADAT2/FTSJ1/DUS2/TYW3/FAM103A1/URM1/WBSCR22/DALRD3/TRMT10B/TRMT12/LOC416924/NSUN5/RRNAD1/NHP2/LOC121108714/CTU2/RPUSD3/WDR6
BP	GO:0008380	RNA splicing	71/2192	183/9260	0.387978	1.639	4.8619	2.9207e-06	0.000116066	0.000111214	DHX38/GRSF1/COIL/DBR1/RBM25/PUF60/CWF19L1/RBMXL1/UBL5/GPKOW/RBM10/SRSF6/CWC15/RBM14/SF3B1/RP9/SFSWAP/SNRPD3/C9orf78/PTBP2/PHF5A/CLK2/TRA2A/SF3B4/LSM5/LOC425562/LOC100859276/CCDC94/LSM3/CFAP410/AKAP17A/SNRPN/TRA2B/MAGOH/BUD31/PRPF4/RBMX2/LSM6/TSEN15/BUD13/SRSF7L/SRSF7/RNF113B/NCBP2/SNRNP27/PAXBP1/LOC101749377/ZBTB8OS/GEMIN2/RBM8A/DDX20/CLK4/LUC7L/SNRPC/LOC420965/CLK1/DNAJC17/TXNL4A/RBM41/DDX5/LSM8…
BP	GO:0009145	purine nucleoside triphosphate biosynthetic process	17/2192	25/9260	0.68	2.87263	5.22104	3.1988e-06	0.000121821	0.000116728	FAM173A/NME6/ATP5B/NME7/ATP5O/ATP5G3/ATP5J/ATP5J2/ATP5H/NME2/ATP5G1/NME1/ATP5I/ATP5D/ATP5G2/ATP5E/ATP5L
BP	GO:0009206	purine ribonucleoside triphosphate biosynthetic process	17/2192	25/9260	0.68	2.87263	5.22104	3.1988e-06	0.000121821	0.000116728	FAM173A/NME6/ATP5B/NME7/ATP5O/ATP5G3/ATP5J/ATP5J2/ATP5H/NME2/ATP5G1/NME1/ATP5I/ATP5D/ATP5G2/ATP5E/ATP5L
BP	GO:0032259	methylation	38/2192	81/9260	0.469136	1.98184	4.94243	3.72085e-06	0.00013881	0.000133007	TRMT10A/TARBP1/TFB2M/EMG1/METTL14/METTL5/FAM173A/DIMT1/FTSJ3/MRM1/METTL18/FDXACB1/TRMT44/METTL10/MRM2/LCMT2/PRMT3/PRMT7/THUMPD2/METTL21A/TRMT61B/METTL3/NSUN4/PRMT5/DNMT3A/FTSJ1/TYW3/FAM103A1/WBSCR22/DALRD3/TRMT10B/TRMT12/SETD6/LOC416924/NSUN5/NTMT1/WDR6/VCPKMT
BP	GO:0000028	ribosomal small subunit assembly	10/2192	11/9260	0.909091	3.84041	5.24909	4.69944e-06	0.000171812	0.000164629	ERAL1/MRPS7/RPSA2/RRP7A/MRPS11/RPS14/RPS15/RPS28/RPS27L/RPS27
BP	GO:0015986	proton motive force-driven ATP synthesis	13/2192	17/9260	0.764706	3.23046	5.12587	6.33517e-06	0.000227072	0.000217579	FAM173A/ATP5B/ATP5O/ATP5G3/ATP5J/ATP5J2/ATP5H/ATP5G1/ATP5I/ATP5D/ATP5G2/ATP5E/ATP5L
BP	GO:0001510	RNA methylation	27/2192	52/9260	0.519231	2.19347	4.80599	9.11031e-06	0.000320263	0.000306874	TRMT10A/TARBP1/TFB2M/EMG1/METTL14/METTL5/DIMT1/FTSJ3/MRM1/FDXACB1/TRMT44/MRM2/LCMT2/THUMPD2/TRMT61B/METTL3/NSUN4/FTSJ1/TYW3/FAM103A1/WBSCR22/DALRD3/TRMT10B/TRMT12/LOC416924/NSUN5/WDR6
BP	GO:0002181	cytoplasmic translation	22/2192	39/9260	0.564103	2.38302	4.81978	1.08556e-05	0.000374415	0.000358762	DRG2/RPSA2/MCTS1/RPL15/CNBP/RPL24/RPLP0/FTSJ1/DENR/RPL9/RPL8/RPL17/RPL22L1/RPL22/RPL26L1/RPLP2/RPL31/RPLP1/RPL29/MRPL2/RPL35A/RPL36
BP	GO:0009201	ribonucleoside triphosphate biosynthetic process	17/2192	27/9260	0.62963	2.65984	4.80984	1.51576e-05	0.000513112	0.000491661	FAM173A/NME6/ATP5B/NME7/ATP5O/ATP5G3/ATP5J/ATP5J2/ATP5H/NME2/ATP5G1/NME1/ATP5I/ATP5D/ATP5G2/ATP5E/ATP5L
BP	GO:0006754	ATP biosynthetic process	13/2192	18/9260	0.722222	3.05099	4.85033	1.78444e-05	0.000593081	0.000568287	FAM173A/ATP5B/ATP5O/ATP5G3/ATP5J/ATP5J2/ATP5H/ATP5G1/ATP5I/ATP5D/ATP5G2/ATP5E/ATP5L
BP	GO:0000460	maturation of 5.8S rRNA	16/2192	25/9260	0.64	2.70365	4.74992	2.01869e-05	0.000658957	0.000631409	EXOSC7/WDR12/RRP15/FTSJ3/MAK16/EXOSC8/EXOSC9/RPP40/RPF1/URB1/MPHOSPH6/ERI2/EXOSC3/NOL9/RPS21/RRS1
BP	GO:0000466	maturation of 5.8S rRNA from tricistronic rRNA transcript (SSU-rRNA, 5.8S rRNA, LSU-rRNA)	12/2192	16/9260	0.75	3.16834	4.83405	2.06875e-05	0.000663451	0.000635715	EXOSC7/WDR12/FTSJ3/EXOSC8/EXOSC9/RPP40/URB1/ERI2/EXOSC3/NOL9/RPS21/RRS1
BP	GO:0070585	protein localization to mitochondrion	19/2192	33/9260	0.575758	2.43226	4.5899	2.94013e-05	0.000910943	0.00087286	PMPCA/TIMM23B/MAIP1/BCS1L/COX18/TOMM20/IMMP1L/TIMM22/IMMP2L/DNAJC15/DNAJC19/CHCHD4/OXA1L/TOMM40L/TOMM7/PAM16/DNLZ/ROMO1/TIMM10
BP	GO:0072655	establishment of protein localization to mitochondrion	19/2192	33/9260	0.575758	2.43226	4.5899	2.94013e-05	0.000910943	0.00087286	PMPCA/TIMM23B/MAIP1/BCS1L/COX18/TOMM20/IMMP1L/TIMM22/IMMP2L/DNAJC15/DNAJC19/CHCHD4/OXA1L/TOMM40L/TOMM7/PAM16/DNLZ/ROMO1/TIMM10
BP	GO:0030490	maturation of SSU-rRNA	20/2192	36/9260	0.555556	2.34692	4.50907	3.69854e-05	0.00112682	0.00107971	DDX52/RIOK2/TBL3/RIOK1/RPP40/TSR3/UTP3/UTP6/TSR1/LSM6/RPS8/RPS16/MRPS11/RPS14/UTP4/RPS28/RPS21/LOC100857859/NOB1/RRS1
BP	GO:0043039	tRNA aminoacylation	22/2192	42/9260	0.52381	2.21281	4.38685	5.14038e-05	0.00154043	0.00147603	NARS/AARS2/AARS1/CARS2/RARS/YARS2/KARS1/HARS1/LRRC47/QRSL1/AARSD1/PARS2/YARS/GATC/QARS/TARS2/HARS2/SARS1/FARSA/DALRD3/LOC107049913/SARS2
BP	GO:0009205	purine ribonucleoside triphosphate metabolic process	26/2192	54/9260	0.481481	2.034	4.2436	7.22665e-05	0.0021307	0.00204162	FAM173A/PFKL/TIGAR/TPI1/NME6/ATP5B/NME7/LOC776719/PGAM1/ATP5O/ATP5G3/PFKM/ATP5J/HK3/ATP5J2/ATP5H/LOC121106471/NME2/ATP5G1/NME1/ATP5I/HKDC1/ATP5D/ATP5G2/ATP5E/ATP5L
BP	GO:0000966	RNA 5'-end processing	9/2192	11/9260	0.818182	3.45637	4.53938	7.86901e-05	0.00224759	0.00215362	RPP38/POP1/TBL3/TRMT10C/RPP40/POP4/POP5/RPP14/RPP25
BP	GO:0034471	ncRNA 5'-end processing	9/2192	11/9260	0.818182	3.45637	4.53938	7.86901e-05	0.00224759	0.00215362	RPP38/POP1/TBL3/TRMT10C/RPP40/POP4/POP5/RPP14/RPP25
BP	GO:0043038	amino acid activation	22/2192	43/9260	0.511628	2.16135	4.25065	8.18841e-05	0.00230283	0.00220656	NARS/AARS2/AARS1/CARS2/RARS/YARS2/KARS1/HARS1/LRRC47/QRSL1/AARSD1/PARS2/YARS/GATC/QARS/TARS2/HARS2/SARS1/FARSA/DALRD3/LOC107049913/SARS2
BP	GO:0009142	nucleoside triphosphate biosynthetic process	17/2192	30/9260	0.566667	2.39386	4.25826	0.000102113	0.00282821	0.00270998	FAM173A/NME6/ATP5B/NME7/ATP5O/ATP5G3/ATP5J/ATP5J2/ATP5H/NME2/ATP5G1/NME1/ATP5I/ATP5D/ATP5G2/ATP5E/ATP5L
BP	GO:0006400	tRNA modification	26/2192	56/9260	0.464286	1.96135	4.0183	0.000154435	0.00409141	0.00392037	AARS2/AARS1/TRMT10A/DTWD1/TARBP1/TPRKB/TRMT44/OSGEPL1/LCMT2/THG1L/THUMPD2/TRMT61B/TYW5/PUS1/ADAT2/FTSJ1/DUS2/TYW3/URM1/DALRD3/TRMT10B/TRMT12/LOC416924/LOC121108714/CTU2/WDR6
BP	GO:0009144	purine nucleoside triphosphate metabolic process	26/2192	56/9260	0.464286	1.96135	4.0183	0.000154435	0.00409141	0.00392037	FAM173A/PFKL/TIGAR/TPI1/NME6/ATP5B/NME7/LOC776719/PGAM1/ATP5O/ATP5G3/PFKM/ATP5J/HK3/ATP5J2/ATP5H/LOC121106471/NME2/ATP5G1/NME1/ATP5I/HKDC1/ATP5D/ATP5G2/ATP5E/ATP5L
BP	GO:0009199	ribonucleoside triphosphate metabolic process	26/2192	56/9260	0.464286	1.96135	4.0183	0.000154435	0.00409141	0.00392037	FAM173A/PFKL/TIGAR/TPI1/NME6/ATP5B/NME7/LOC776719/PGAM1/ATP5O/ATP5G3/PFKM/ATP5J/HK3/ATP5J2/ATP5H/LOC121106471/NME2/ATP5G1/NME1/ATP5I/HKDC1/ATP5D/ATP5G2/ATP5E/ATP5L
BP	GO:0006418	tRNA aminoacylation for protein translation	20/2192	39/9260	0.512821	2.16639	4.0648	0.000164775	0.00430299	0.0041231	NARS/AARS2/AARS1/CARS2/RARS/YARS2/KARS1/HARS1/LRRC47/AARSD1/PARS2/YARS/QARS/TARS2/HARS2/SARS1/FARSA/DALRD3/LOC107049913/SARS2
BP	GO:0000375	RNA splicing, via transesterification reactions	55/2192	149/9260	0.369128	1.55936	3.83316	0.000178179	0.0044618	0.00427527	DHX38/COIL/DBR1/RBM25/PUF60/CWF19L1/RBMXL1/UBL5/GPKOW/RBM10/SRSF6/CWC15/RBM14/SF3B1/SFSWAP/SNRPD3/C9orf78/PHF5A/TRA2A/SF3B4/LSM5/LOC425562/LOC100859276/CCDC94/LSM3/CFAP410/SNRPN/TRA2B/BUD31/PRPF4/RBMX2/LSM6/BUD13/SRSF7L/SRSF7/NCBP2/PAXBP1/GEMIN2/DDX20/LUC7L/SNRPC/LOC420965/DNAJC17/TXNL4A/RBM41/DDX5/LSM8/SNRPA1/SF3B5/SNRPD1/SNRPE/SNRNP25/SNRPGP15/SNRPF/PCBP4
BP	GO:0000377	RNA splicing, via transesterification reactions with bulged adenosine as nucleophile	55/2192	149/9260	0.369128	1.55936	3.83316	0.000178179	0.0044618	0.00427527	DHX38/COIL/DBR1/RBM25/PUF60/CWF19L1/RBMXL1/UBL5/GPKOW/RBM10/SRSF6/CWC15/RBM14/SF3B1/SFSWAP/SNRPD3/C9orf78/PHF5A/TRA2A/SF3B4/LSM5/LOC425562/LOC100859276/CCDC94/LSM3/CFAP410/SNRPN/TRA2B/BUD31/PRPF4/RBMX2/LSM6/BUD13/SRSF7L/SRSF7/NCBP2/PAXBP1/GEMIN2/DDX20/LUC7L/SNRPC/LOC420965/DNAJC17/TXNL4A/RBM41/DDX5/LSM8/SNRPA1/SF3B5/SNRPD1/SNRPE/SNRNP25/SNRPGP15/SNRPF/PCBP4
BP	GO:0000398	mRNA splicing, via spliceosome	55/2192	149/9260	0.369128	1.55936	3.83316	0.000178179	0.0044618	0.00427527	DHX38/COIL/DBR1/RBM25/PUF60/CWF19L1/RBMXL1/UBL5/GPKOW/RBM10/SRSF6/CWC15/RBM14/SF3B1/SFSWAP/SNRPD3/C9orf78/PHF5A/TRA2A/SF3B4/LSM5/LOC425562/LOC100859276/CCDC94/LSM3/CFAP410/SNRPN/TRA2B/BUD31/PRPF4/RBMX2/LSM6/BUD13/SRSF7L/SRSF7/NCBP2/PAXBP1/GEMIN2/DDX20/LUC7L/SNRPC/LOC420965/DNAJC17/TXNL4A/RBM41/DDX5/LSM8/SNRPA1/SF3B5/SNRPD1/SNRPE/SNRNP25/SNRPGP15/SNRPF/PCBP4
BP	GO:0000027	ribosomal large subunit assembly	10/2192	14/9260	0.714286	3.01747	4.20676	0.000208067	0.00513981	0.00492494	BRIX1/RPL3/RPF2/MRTO4/RPL3L/RPLP0/RPL23A/LOC107051197/MRPL20/GLTSCR2
BP	GO:0099116	tRNA 5'-end processing	8/2192	10/9260	0.8	3.37956	4.19257	0.000274551	0.00669173	0.00641197	RPP38/POP1/TRMT10C/RPP40/POP4/POP5/RPP14/RPP25
BP	GO:0006397	mRNA processing	72/2192	210/9260	0.342857	1.44838	3.66007	0.000283977	0.00683039	0.00654484	RBM26/PAPD4/RBBP6/DHX38/COIL/DBR1/RBM25/PUF60/CWF19L1/RBMXL1/NUDT21/UBL5/GPKOW/RBM10/RBM23/SRSF6/PTCD2/RNASEL/CWC15/RBM14/SF3B1/SFSWAP/SNRPD3/C9orf78/PTBP2/PHF5A/TRA2A/SF3B4/LSM5/LOC425562/LOC100859276/CCDC94/LSM3/CPSF7/CFAP410/SNRPN/TRA2B/BUD31/PRPF4/RBMX2/LSM6/BUD13/SRSF7L/SRSF7/THOC7/NCBP2/PAXBP1/LOC101749377/CSTF2/PAN2/GEMIN2/DDX20/LUC7L/SNRPC/LOC420965/SUPT4H1/DNAJC17/TXNL4A/BCAS2/RBM41/SSU7…
BP	GO:0046034	ATP metabolic process	22/2192	47/9260	0.468085	1.9774	3.7409	0.000423883	0.0100631	0.0096424	FAM173A/PFKL/TIGAR/TPI1/ATP5B/LOC776719/PGAM1/ATP5O/ATP5G3/PFKM/ATP5J/HK3/ATP5J2/ATP5H/LOC121106471/ATP5G1/ATP5I/HKDC1/ATP5D/ATP5G2/ATP5E/ATP5L
BP	GO:0009141	nucleoside triphosphate metabolic process	27/2192	63/9260	0.428571	1.81048	3.59454	0.000579084	0.0135713	0.013004	FAM173A/PFKL/TIGAR/TPI1/NME6/ATP5B/NME7/LOC776719/PGAM1/ATP5O/ATP5G3/PFKM/ATP5J/HK3/ATP5J2/ATP5H/LOC121106471/NME2/ATP5G1/ITPA/NME1/ATP5I/HKDC1/ATP5D/ATP5G2/ATP5E/ATP5L
BP	GO:0045143	homologous chromosome segregation	9/2192	13/9260	0.692308	2.92462	3.86697	0.000636925	0.014738	0.0141218	TEX11/SYCP1/MEIKIN/FANCD2/RNF212/C1orf146/PSMC3IP/REC8/SYCE2
BP	GO:0000462	maturation of SSU-rRNA from tricistronic rRNA transcript (SSU-rRNA, 5.8S rRNA, LSU-rRNA)	13/2192	23/9260	0.565217	2.38773	3.71072	0.000703396	0.0158742	0.0152105	TBL3/RPP40/UTP3/UTP6/TSR1/RPS8/RPS16/MRPS11/RPS14/UTP4/RPS21/LOC100857859/RRS1
BP	GO:0030488	tRNA methylation	13/2192	23/9260	0.565217	2.38773	3.71072	0.000703396	0.0158742	0.0152105	TRMT10A/TARBP1/TRMT44/LCMT2/THUMPD2/TRMT61B/FTSJ1/TYW3/DALRD3/TRMT10B/TRMT12/LOC416924/WDR6
BP	GO:0007129	homologous chromosome pairing at meiosis	8/2192	11/9260	0.727273	3.07233	3.82967	0.000796847	0.0177639	0.0170212	TEX11/SYCP1/FANCD2/RNF212/C1orf146/PSMC3IP/REC8/SYCE2
BP	GO:0006626	protein targeting to mitochondrion	15/2192	29/9260	0.517241	2.18506	3.55934	0.000962639	0.0212013	0.0203149	PMPCA/TIMM23B/TOMM20/IMMP1L/TIMM22/IMMP2L/DNAJC15/DNAJC19/CHCHD4/TOMM40L/TOMM7/PAM16/DNLZ/ROMO1/TIMM10
BP	GO:0000154	rRNA modification	12/2192	21/9260	0.571429	2.41397	3.61237	0.000993686	0.0216245	0.0207205	TFB2M/EMG1/METTL5/DIMT1/FTSJ3/MRM1/FDXACB1/NSUN4/WBSCR22/NSUN5/RRNAD1/NHP2
BP	GO:0031167	rRNA methylation	10/2192	16/9260	0.625	2.64028	3.65681	0.00103307	0.0222171	0.0212883	TFB2M/EMG1/METTL5/DIMT1/FTSJ3/MRM1/FDXACB1/NSUN4/WBSCR22/NSUN5
BP	GO:0019216	regulation of lipid metabolic process	14/2192	27/9260	0.518519	2.19046	3.44967	0.00137565	0.0292405	0.0280181	PLA2G6/PPARD/RARRES2/FGFR4/APOA5/STAR/PNPLA3/MID1IP1/ABHD4/TYSND1/OPA3/THRSP/THRSPB/LOC101748650
BP	GO:0006839	mitochondrial transport	26/2192	64/9260	0.40625	1.71618	3.20161	0.00187061	0.0393043	0.0376611	TIMM23B/TOMM20/SLC25A4/SFXN4/SLC25A12/SLC25A10/TIMM22/SLC25A39/SLC25A33/SLC25A28/DNAJC15/DNAJC19/MPC2/CHCHD4/SLC8B1/SFXN2/TOMM40L/SLC25A14/SLC25A5/TOMM7/MPC1L/PAM16/DNLZ/ROMO1/LOC107056270/TIMM10
BP	GO:0016071	mRNA metabolic process	92/2192	298/9260	0.308725	1.30419	2.97242	0.00232389	0.0482736	0.0462555	RBM26/TIAL1/PAPD4/RBBP6/DHX38/COIL/DBR1/RBM25/EXOSC7/PUF60/CWF19L1/RBMXL1/NUDT21/UBL5/CNOT11/METTL14/GPKOW/RBM10/RBM23/SRSF6/PTCD2/RNASEL/CWC15/RBM14/SF3B1/SFSWAP/SNRPD3/EXOSC8/C9orf78/PELO/EXOSC9/TBRG4/PTBP2/UPF3B/PHF5A/TRA2A/SF3B4/LSM5/LOC425562/LOC100859276/CCDC94/LSM3/MRTO4/CPSF7/CFAP410/SNRPN/TRA2B/SMG5/BUD31/SMG6/PRPF4/RBMX2/LSM6/BUD13/SRSF7L/SRSF7/THOC7/NCBP2/METTL3/PAXBP1/PUS1/LOC10174937…
