# Supplementary material for: Bursa of Fabricius–independent B cells establish an IgA-mediated intestinal barrier that safeguards gut–liver homeostasis
Source: Proc Natl Acad Sci U S A. 2026 Jul 15;123(29):e2605569123. doi: 10.1073/pnas.2605569123 (PMC13389660; doi:10.1073/pnas.2605569123)
Supplement: Supplementary file 8 — Dataset S07 (XLSX) [file pnas.2605569123.sd07.xlsx]

## Sheet: S7
Dataset S7: Enriched GO terms in the liver of BF(-)/AMD treated chickens at D50
ONTOLOGY	ID	Description	GeneRatio	BgRatio	RichFactor	FoldEnrichment	zScore	pvalue	p.adjust	qvalue	geneID	Count
BP	GO:0018210	peptidyl-threonine modification	11/2607	13/9260	0.846154	3.00552	4.52941	3.74e-05	0.00138354	0.00118427	CIT/HIPK1/HIPK3/CDC42BPA/EOGT/CDC42BPB/ROCK1/DYRK1A/DYRK3/ROCK2/DYRK2	134
BP	GO:0018107	peptidyl-threonine phosphorylation	10/2607	12/9260	0.833333	2.95998	4.25267	0.000113214	0.00349455	0.00299124	CIT/HIPK1/HIPK3/CDC42BPA/CDC42BPB/ROCK1/DYRK1A/DYRK3/ROCK2/DYRK2	28
BP	GO:0050878	regulation of body fluid levels	28/2607	38/9260	0.736842	2.61725	6.25315	7.14e-09	3.3e-06	2.83e-06	P2RY12/UBASH3B/VWF/AQP1/SERPINC1/PROZ/HRG/P2RY2/F2RL2/KNG1/SERPINF2/FGA/TLN1/P2RY8/F10/SYK/TEC/FGG/F13A1/F2/F3/SERPIND1/F12/F9/F2R/F2RL1/CPB2/PROC	93
BP	GO:0006491	N-glycan processing	8/2607	11/9260	0.727273	2.58325	3.28885	0.00274073	0.0402844	0.0344823	ST8SIA5/MAN1A2/ST8SIA4/MAN1C1/MAN1A1/MAN1B1/MAN2A1/GNPTAB	136
BP	GO:0016339	calcium-dependent cell-cell adhesion via plasma membrane cell adhesion molecules	8/2607	11/9260	0.727273	2.58325	3.28885	0.00274073	0.0402844	0.0344823	CDH5/CDH3/CDHR5/CDH17/CDH13/CDH11/CDH2/CDH1	26
BP	GO:0007596	blood coagulation	26/2607	36/9260	0.722222	2.56532	5.8903	4.96e-08	1.31e-05	1.12e-05	P2RY12/UBASH3B/VWF/SERPINC1/PROZ/HRG/F2RL2/KNG1/SERPINF2/FGA/TLN1/P2RY8/F10/SYK/TEC/FGG/F13A1/F2/F3/SERPIND1/F12/F9/F2R/F2RL1/CPB2/PROC	26
BP	GO:0007599	hemostasis	26/2607	36/9260	0.722222	2.56532	5.8903	4.96e-08	1.31e-05	1.12e-05	P2RY12/UBASH3B/VWF/SERPINC1/PROZ/HRG/F2RL2/KNG1/SERPINF2/FGA/TLN1/P2RY8/F10/SYK/TEC/FGG/F13A1/F2/F3/SERPIND1/F12/F9/F2R/F2RL1/CPB2/PROC	80
BP	GO:0050817	coagulation	26/2607	38/9260	0.684211	2.4303	5.53031	2.83e-07	4.37e-05	3.74e-05	P2RY12/UBASH3B/VWF/SERPINC1/PROZ/HRG/F2RL2/KNG1/SERPINF2/FGA/TLN1/P2RY8/F10/SYK/TEC/FGG/F13A1/F2/F3/SERPIND1/F12/F9/F2R/F2RL1/CPB2/PROC	81
BP	GO:0042060	wound healing	30/2607	46/9260	0.652174	2.31651	5.60301	1.77e-07	3.93e-05	3.37e-05	P2RY12/DSP/UBASH3B/VWF/PPL/SERPINC1/ANXA6/PROZ/HRG/PRCP/F2RL2/KNG1/SERPINF2/FGA/TLN1/P2RY8/F10/SYK/TEC/FGG/F13A1/F2/F3/SERPIND1/F12/F9/F2R/F2RL1/CPB2/PROC	30
BP	GO:0030510	regulation of BMP signaling pathway	11/2607	17/9260	0.647059	2.29834	3.35389	0.00182519	0.0310115	0.026545	SKI/FSTL4/SMURF2/NBL1/FSTL1/ELAPOR2/SMURF1/SKIL/LEMD2/TWSG1/LEMD3	26
BP	GO:0002695	negative regulation of leukocyte activation	11/2607	18/9260	0.611111	2.17065	3.11189	0.00350471	0.0463623	0.0396849	CD88/CD200/LOC770026/PAG1/CD86/CD200L/PDCD1LG2/VSIR/BANK1/TNFRSF21/CD274	108
BP	GO:0033619	membrane protein proteolysis	11/2607	18/9260	0.611111	2.17065	3.11189	0.00350471	0.0463623	0.0396849	BACE2/ADAM9/ADAM17/TNFRSF1B/TIMP3/MBTPS2/SPPL2C/PSEN1/SPPL2A/BACE1/ADAM10	53
BP	GO:0050866	negative regulation of cell activation	11/2607	18/9260	0.611111	2.17065	3.11189	0.00350471	0.0463623	0.0396849	CD88/CD200/LOC770026/PAG1/CD86/CD200L/PDCD1LG2/VSIR/BANK1/TNFRSF21/CD274	62
BP	GO:0009611	response to wounding	30/2607	50/9260	0.6	2.13119	5.02034	2.41e-06	0.000180025	0.000154096	P2RY12/DSP/UBASH3B/VWF/PPL/SERPINC1/ANXA6/PROZ/HRG/PRCP/F2RL2/KNG1/SERPINF2/FGA/TLN1/P2RY8/F10/SYK/TEC/FGG/F13A1/F2/F3/SERPIND1/F12/F9/F2R/F2RL1/CPB2/PROC	40
BP	GO:0007162	negative regulation of cell adhesion	15/2607	25/9260	0.6	2.13119	3.5451	0.000851909	0.0173915	0.0148866	CD88/PLXNB2/PAG1/PODXL/PLXNC1/CD86/PLXNA4/PLXNA1/KIAA2022/PLXND1/PDCD1LG2/VSIR/PLXNB3/TNFRSF21/CD274	40
BP	GO:0030865	cortical cytoskeleton organization	15/2607	25/9260	0.6	2.13119	3.5451	0.000851909	0.0173915	0.0148866	EPB41L1/ANLN/FMNL2/FHOD3/ECT2/RHOG/ROCK1/EPB41/RHOQ/EPB41L3/ROCK2/NCKAP1/RAC1/EPB41L2/RHOG2	62
BP	GO:0002224	toll-like receptor signaling pathway	12/2607	20/9260	0.6	2.13119	3.16998	0.00284697	0.0411921	0.0352593	TLR2A/TLR2/TLR4/TLR15/DAPK1/TLR1B/LOC101750621/TLR3/TICAM1/TLR1A/MYD88/OTUD4	62
BP	GO:0030866	cortical actin cytoskeleton organization	12/2607	20/9260	0.6	2.13119	3.16998	0.00284697	0.0411921	0.0352593	EPB41L1/ANLN/FMNL2/FHOD3/ECT2/ROCK1/EPB41/RHOQ/EPB41L3/ROCK2/NCKAP1/EPB41L2	97
BP	GO:0002221	pattern recognition receptor signaling pathway	16/2607	27/9260	0.592593	2.10487	3.59888	0.000693798	0.0156106	0.0133622	TLR2A/TLR2/SEC14L1/CD14/TLR4/TLR15/DAPK1/TLR1B/LOC101750621/TLR3/TICAM1/TLR1A/GRAMD4/LY96/MYD88/OTUD4	59
BP	GO:0002758	innate immune response-activating signaling pathway	16/2607	27/9260	0.592593	2.10487	3.59888	0.000693798	0.0156106	0.0133622	TLR2A/TLR2/SEC14L1/CD14/TLR4/TLR15/DAPK1/TLR1B/LOC101750621/TLR3/TICAM1/TLR1A/GRAMD4/LY96/MYD88/OTUD4	110
BP	GO:0071216	cellular response to biotic stimulus	13/2607	22/9260	0.590909	2.09889	3.23015	0.0023023	0.0358308	0.0306702	CD88/CD180/LY86/CD86/CD14/NOTCH2/PDCD1LG2/TLR1B/TICAM1/CD274/LBP/TLR1A/LY96	30
BP	GO:0001944	vasculature development	39/2607	67/9260	0.58209	2.06757	5.48969	2.34e-07	3.93e-05	3.37e-05	NRP1/NRP2/PDGFRB/CDH5/FLT1/PTPRB/KDR/EFNB2/CALCRL/EPHB2/MMRN2/PTPN14/THBS1/CDH13/ITGAV/PRCP/AMOT/MCAM/PTPRJ/TEK/FZD4/VASH1/COL6A1/ENG/TBX20/CDH2/SOX18/CALD1/MTDH/AMOTL1/ANGPT2/SERPINF1/ANGPT1/RECK/MYDGF/JAM3/RNF213/KRIT1/VEGFA	54
BP	GO:0032103	positive regulation of response to external stimulus	28/2607	49/9260	0.571429	2.0297	4.52376	1.91e-05	0.000840477	0.000719426	TLR2A/CD180/TLR2/LY86/CCR2/SEC14L1/CD14/CXCL12/CCR5/HRG/TLR4/TLR15/SERPINF2/DAPK1/CRTAM/CADM1/CMKLR1/TLR1B/CD47/LOC101750621/TLR3/TICAM1/TLR1A/GRAMD4/LY96/MYD88/OTUD4/VEGFA	167
BP	GO:0033627	cell adhesion mediated by integrin	16/2607	28/9260	0.571429	2.0297	3.41575	0.00119835	0.0221935	0.0189971	PODXL/ITGA1/ADAM9/ITGAV/ITGA8/KIAA2022/ITGA9/ITGB1/ITGA4/ITGA6/PLAU/SYK/ITGB3/VTN/ITGA2/ITGB5	59
BP	GO:0001568	blood vessel development	36/2607	64/9260	0.5625	1.99799	5.01486	2.1e-06	0.000169232	0.000144858	NRP1/NRP2/PDGFRB/FLT1/PTPRB/KDR/EFNB2/CALCRL/EPHB2/MMRN2/THBS1/CDH13/ITGAV/PRCP/AMOT/MCAM/PTPRJ/TEK/VASH1/COL6A1/ENG/TBX20/CDH2/SOX18/CALD1/MTDH/AMOTL1/ANGPT2/SERPINF1/ANGPT1/RECK/MYDGF/JAM3/RNF213/KRIT1/VEGFA	66
BP	GO:0048514	blood vessel morphogenesis	36/2607	64/9260	0.5625	1.99799	5.01486	2.1e-06	0.000169232	0.000144858	NRP1/NRP2/PDGFRB/FLT1/PTPRB/KDR/EFNB2/CALCRL/EPHB2/MMRN2/THBS1/CDH13/ITGAV/PRCP/AMOT/MCAM/PTPRJ/TEK/VASH1/COL6A1/ENG/TBX20/CDH2/SOX18/CALD1/MTDH/AMOTL1/ANGPT2/SERPINF1/ANGPT1/RECK/MYDGF/JAM3/RNF213/KRIT1/VEGFA	100
BP	GO:0002833	positive regulation of response to biotic stimulus	20/2607	36/9260	0.555556	1.97332	3.66261	0.00049297	0.0117049	0.0100191	TLR2A/CD180/TLR2/LY86/SEC14L1/CD14/TLR4/TLR15/DAPK1/CRTAM/CADM1/TLR1B/LOC101750621/TLR3/TICAM1/TLR1A/GRAMD4/LY96/MYD88/OTUD4	33
BP	GO:0071526	semaphorin-plexin signaling pathway	15/2607	27/9260	0.555556	1.97332	3.17037	0.00249109	0.0375081	0.0321059	SEMA5A/PLXNB2/SEMA3C/PLXNC1/SEMA6D/PLXNA4/SEMA5B/PLXNA1/PLXND1/SEMA3E/SEMA3A/HOMER3/PLXNB3/SEMA4D/SEMA6A	39
BP	GO:0001525	angiogenesis	32/2607	58/9260	0.551724	1.95971	4.58941	1.33e-05	0.000631739	0.000540752	NRP1/NRP2/PDGFRB/FLT1/PTPRB/KDR/CALCRL/EPHB2/MMRN2/THBS1/CDH13/ITGAV/PRCP/AMOT/MCAM/PTPRJ/TEK/VASH1/COL6A1/SOX18/CALD1/MTDH/AMOTL1/ANGPT2/SERPINF1/ANGPT1/RECK/MYDGF/JAM3/RNF213/KRIT1/VEGFA	35
BP	GO:0002218	activation of innate immune response	16/2607	29/9260	0.551724	1.95971	3.2401	0.00198009	0.0318881	0.0272954	TLR2A/TLR2/SEC14L1/CD14/TLR4/TLR15/DAPK1/TLR1B/LOC101750621/TLR3/TICAM1/TLR1A/GRAMD4/LY96/MYD88/OTUD4	11
BP	GO:0007200	phospholipase C-activating G protein-coupled receptor signaling pathway	16/2607	29/9260	0.551724	1.95971	3.2401	0.00198009	0.0318881	0.0272954	C3AR1L/GPR174/P2RY2/F2RL2/P2RY6/P2RY8/GPR17/PTGER3/LPAR1/LPAR6/CMKLR1/F2R/F2RL1/LPAR4/GNAQ/GNA11	32
BP	GO:0008360	regulation of cell shape	16/2607	29/9260	0.551724	1.95971	3.2401	0.00198009	0.0318881	0.0272954	PLXNB2/PLXNC1/MSN/PLXNA4/PHIP/PLXNA1/FMNL2/FAM171A1/PLXND1/RHOG/PALM2AKAP2/PLXNB3/EZR/BRWD3/RAC1/RHOG2	32
BP	GO:0051962	positive regulation of nervous system development	16/2607	29/9260	0.551724	1.95971	3.2401	0.00198009	0.0318881	0.0272954	PLXNB2/CLSTN2/PLXNC1/TIAM1/PLXNA4/TNFRSF1B/PLXNA1/PLXND1/CLSTN1/CDKL5/CLSTN3/PLXNB3/SERPINF1/LOC121106448/METRN/VSTM5	45
BP	GO:0007411	axon guidance	42/2607	77/9260	0.545455	1.93744	5.1706	9.32e-07	0.000107836	9.23e-05	SEMA5A/NRP1/NRP2/PLXNB2/EFNB2/SEMA3C/PLXNC1/EPHB2/CXCL12/CYFIP2/SEMA6D/SDK1/EPHA5/EMB/PLXNA4/SLIT2/SEMA5B/PLXNA1/BSG/SLIT1/PLXND1/CYFIP1/SEMA3E/SEMA3A/DAG1/EFNB1/EPHA4/EPHA1/LAMA3/UNC5B/HOMER3/PLXNB3/LAMA2/SLIT3/TUBB3/EPHB1/LAMA5/SMO/SEMA4D/SEMA6A/RAC1/IGDCC4	70
BP	GO:0097485	neuron projection guidance	42/2607	77/9260	0.545455	1.93744	5.1706	9.32e-07	0.000107836	9.23e-05	SEMA5A/NRP1/NRP2/PLXNB2/EFNB2/SEMA3C/PLXNC1/EPHB2/CXCL12/CYFIP2/SEMA6D/SDK1/EPHA5/EMB/PLXNA4/SLIT2/SEMA5B/PLXNA1/BSG/SLIT1/PLXND1/CYFIP1/SEMA3E/SEMA3A/DAG1/EFNB1/EPHA4/EPHA1/LAMA3/UNC5B/HOMER3/PLXNB3/LAMA2/SLIT3/TUBB3/EPHB1/LAMA5/SMO/SEMA4D/SEMA6A/RAC1/IGDCC4	39
BP	GO:0031349	positive regulation of defense response	19/2607	35/9260	0.542857	1.92822	3.44384	0.000994903	0.0189955	0.0162596	TLR2A/TLR2/SEC14L1/CD14/TLR4/TLR15/DAPK1/CRTAM/CADM1/TLR1B/CD47/LOC101750621/TLR3/TICAM1/TLR1A/GRAMD4/LY96/MYD88/OTUD4	32
BP	GO:0034329	cell junction assembly	26/2607	48/9260	0.541667	1.92399	4.01747	0.000128489	0.00390101	0.00333916	CDH5/ADGRL3/CLSTN2/CLDN5/CDH3/CDHR5/CDH17/FN1/CDH13/CDH11/LIMCH1/CLDN10/CLSTN1/ARVCF/CLSTN3/CDH2/CLDN1/ROCK1/LOC121106448/TBCD/CLDN15/ROCK2/FBXO45/VSTM5/CDH1/CTNND1	74
BP	GO:0007156	homophilic cell adhesion via plasma membrane adhesion molecules	33/2607	61/9260	0.540984	1.92156	4.52025	1.7e-05	0.00076968	0.000658826	CDH5/PCDH20/DCHS1/CELSR1/FAT4/CLSTN2/PCDHGC3/PCDHGC5/PCDHGA2/NECTIN1/CDH3/CDHR5/CDH17/CDH13/FAT1/EMB/PCDH19/CDH11/BSG/NTRK2/CLSTN1/DSG2/CLSTN3/NECTIN3/CDH2/PCDH18/PCDHA1/PCDHA5/PCDHA6/PCDHA7/PCDHAC2/LOC121106708/CDH1	66
BP	GO:0000041	transition metal ion transport	22/2607	41/9260	0.536585	1.90594	3.63909	0.000500669	0.0117372	0.0100467	STEAP4/SLC39A10/TF/SLC39A6/TRPC6/HRG/SLC31A1/ATP2C1/SLC39A9/SLC30A10/SLC30A1/SLC30A7/SLC40A1/CP/FLVCR2/HEPH/ATP2C2/STEAP3/TMEM165/SLC39A13/SLC48A1/SLC39A11	10
BP	GO:0035295	tube development	38/2607	71/9260	0.535211	1.90106	4.7708	5.6e-06	0.000334647	0.000286449	GRHL2/NRP1/NRP2/PDGFRB/FLT1/PTPRB/KDR/EFNB2/CALCRL/EPHB2/MMRN2/THBS1/CDH13/ITGAV/PRCP/AMOT/MCAM/PTPRJ/TEK/VASH1/COL6A1/ENG/TBX20/CDH2/SOX18/CALD1/MTDH/AMOTL1/ANGPT2/SERPINF1/ANGPT1/RECK/MYDGF/JAM3/RNF213/NIPBL/KRIT1/VEGFA	43
BP	GO:0051241	negative regulation of multicellular organismal process	34/2607	64/9260	0.53125	1.88699	4.45709	2.13e-05	0.000857254	0.000733787	SEMA5A/CD88/CD200/UBASH3B/LOC770026/PAG1/SEMA3C/CD86/MMRN2/SEMA6D/THBS1/HRG/SEMA5B/CD200L/DAAM2/KNG1/SEMA3E/PDCD1LG2/SERPINF2/SEMA3A/LRPAP1/VSIR/PTGER3/WWC3/BANK1/HOMER3/SERPINF1/TNFRSF21/RFLNB/CD274/SEMA4D/SEMA6A/CPB2/KRIT1	34
BP	GO:0006022	aminoglycan metabolic process	17/2607	32/9260	0.53125	1.88699	3.14617	0.00248543	0.0375081	0.0321059	ITIH5/HEXA/GNS/ITIH2/CHIA/LYG2/DSE/HEXB/CHST3/B3GALT6/CHSY1/CTBS/HAS2/CHPF2/HYAL2/CHST1/CHPF	74
BP	GO:0030334	regulation of cell migration	44/2607	83/9260	0.53012	1.88297	5.05802	1.47e-06	0.000160071	0.000137016	SEMA5A/PDGFRB/PLXNB2/PDGFB/PDGFD/PLCG2/SEMA3C/PLXNC1/CCR2/CXCL12/MMRN2/SEMA6D/PLXNA4/CCR5/PRCP/SEMA5B/AMOT/PLXNA1/KIAA2022/TEK/ARHGEF39/PLXND1/SEMA3E/DOCK8/SEMA3A/LAMA4/SRGAP2/LAMA3/HOMER3/PLXNB3/SRGAP3/CMKLR1/LAMA2/MADCAM1/AMOTL1/LAMA5/PDGFC/SEMA4D/SEMA6A/TMSB15B/SRGAP1/CD99/FAM60A/VEGFA	25
BP	GO:0045089	positive regulation of innate immune response	18/2607	34/9260	0.529412	1.88046	3.21947	0.00196578	0.0318881	0.0272954	TLR2A/TLR2/SEC14L1/CD14/TLR4/TLR15/DAPK1/CRTAM/CADM1/TLR1B/LOC101750621/TLR3/TICAM1/TLR1A/GRAMD4/LY96/MYD88/OTUD4	88
BP	GO:0010951	negative regulation of endopeptidase activity	19/2607	36/9260	0.527778	1.87465	3.29133	0.00155589	0.027184	0.0232688	SERPINB10B/SPIA4/SERPINB1/HRG/SERPINH1/TIMP3/KNG1/FETUB/SERPINF2/SERPINE2/SERPINB6/SERPINB10A/SPIA5/SERPINF1/SERPIND1/SPIA9/RECK/SERPING1/SPIA1	39
BP	GO:0002831	regulation of response to biotic stimulus	21/2607	40/9260	0.525	1.86479	3.43097	0.000976543	0.0188391	0.0161258	TLR2A/CD180/TLR2/LY86/SEC14L1/CD14/TLR4/TLR15/DAPK1/CRTAM/CADM1/TRAF3/TLR1B/LOC101750621/TLR3/TICAM1/TLR1A/GRAMD4/LY96/MYD88/OTUD4	122
BP	GO:0001667	ameboidal-type cell migration	22/2607	42/9260	0.52381	1.86056	3.49889	0.000774316	0.0164831	0.0141091	S100A12/SEMA5A/PLCG2/SEMA3C/MMRN2/SEMA6D/ANXA6/PRCP/SEMA5B/AMOT/TEK/PLXND1/SEMA3E/SEMA3A/CORO1C/TNS1/HOMER3/AMOTL1/RADIL/PXN/SEMA4D/SEMA6A	26
BP	GO:0050770	regulation of axonogenesis	22/2607	42/9260	0.52381	1.86056	3.49889	0.000774316	0.0164831	0.0141091	SEMA5A/PLXNB2/SEMA3C/PLXNC1/SEMA6D/TIAM1/PLXNA4/SEMA5B/PLXNA1/PAK1/PAK3/PLXND1/SEMA3E/SEMA3A/PAK2/CDKL5/HOMER3/PLXNB3/CDH2/METRN/SEMA4D/SEMA6A	102
BP	GO:0035239	tube morphogenesis	36/2607	69/9260	0.521739	1.8532	4.45287	2.08e-05	0.000854758	0.00073165	NRP1/NRP2/PDGFRB/FLT1/PTPRB/KDR/EFNB2/CALCRL/EPHB2/MMRN2/THBS1/CDH13/ITGAV/PRCP/AMOT/MCAM/PTPRJ/TEK/VASH1/COL6A1/ENG/TBX20/CDH2/SOX18/CALD1/MTDH/AMOTL1/ANGPT2/SERPINF1/ANGPT1/RECK/MYDGF/JAM3/RNF213/KRIT1/VEGFA	90
BP	GO:0030198	extracellular matrix organization	28/2607	54/9260	0.518519	1.84177	3.88326	0.000194251	0.00562115	0.00481156	MMP9/MMP1/THSD4/ADAMTS15/ADAMTSL1/ADAMTS14/SERPINH1/ECM2/ADAMTS2/MMP16/ADAMTS12/ADAMTS8/NTN4/LAMB1/TGFBI/MMP2/ADAMTS7/P3H4/ADAMTS17/HAS2/ADAMTS19/ADAMTS3/PAPLN/ADAMTS9/POSTN/CRTAP/RECK/ADAMTS13	40
BP	GO:0045229	external encapsulating structure organization	28/2607	54/9260	0.518519	1.84177	3.88326	0.000194251	0.00562115	0.00481156	MMP9/MMP1/THSD4/ADAMTS15/ADAMTSL1/ADAMTS14/SERPINH1/ECM2/ADAMTS2/MMP16/ADAMTS12/ADAMTS8/NTN4/LAMB1/TGFBI/MMP2/ADAMTS7/P3H4/ADAMTS17/HAS2/ADAMTS19/ADAMTS3/PAPLN/ADAMTS9/POSTN/CRTAP/RECK/ADAMTS13	17
BP	GO:0090287	regulation of cellular response to growth factor stimulus	18/2607	35/9260	0.514286	1.82673	3.06732	0.00299378	0.0420036	0.0359539	TSPAN14/SKI/FSTL4/MMRN2/SMURF2/NBL1/BCL9L/FSTL1/SPRY3/ELAPOR2/TSPAN3/SMURF1/SKIL/TSPAN17/LEMD2/GPC1/TWSG1/LEMD3	102
BP	GO:0043062	extracellular structure organization	28/2607	55/9260	0.509091	1.80828	3.76335	0.000290372	0.00736671	0.00630571	MMP9/MMP1/THSD4/ADAMTS15/ADAMTSL1/ADAMTS14/SERPINH1/ECM2/ADAMTS2/MMP16/ADAMTS12/ADAMTS8/NTN4/LAMB1/TGFBI/MMP2/ADAMTS7/P3H4/ADAMTS17/HAS2/ADAMTS19/ADAMTS3/PAPLN/ADAMTS9/POSTN/CRTAP/RECK/ADAMTS13	44
BP	GO:0002757	immune response-activating signaling pathway	29/2607	57/9260	0.508772	1.80715	3.82621	0.000230628	0.00619018	0.00529863	TLR2A/THEMIS/TLR2/C3AR1L/SLC39A10/SEC14L1/CD14/ITK/FYN/CD28/TLR4/PTPRC/TLR15/TRAT1/FYB1/SYK/TEC/DAPK1/CMKLR1/TLR1B/LOC101750621/TLR3/TICAM1/TLR1A/GRAMD4/LY96/THEMIS2/MYD88/OTUD4	69
BP	GO:0040011	locomotion	65/2607	128/9260	0.507812	1.80374	5.73166	4.43e-08	1.31e-05	1.12e-05	AvBD7/AvBD1/SEMA5A/PDGFRB/PLXNB2/DOCK4/PDGFB/C3AR1L/CCR8L/PDGFD/PLCG2/SEMA3C/PLXNC1/CCR2/LOC395551/CX3CR1/CXCL12/MMRN2/SEMA6D/PLXNA4/FER/CCR5/ACKR4/SLIT2/PRCP/SEMA5B/AMOT/PLXNA1/PTAFR/KIAA2022/BDKRB1/TEK/SLIT1/ACKR2/ARHGEF39/PLXND1/CCL26/HTR1D/SEMA3E/DOCK8/SEMA3A/LAMA4/SRGAP2/LAMA3/HOMER3/PLXNB3/SRGAP3/CMKLR1/LAMA2/CX3CL1/MADCAM1/SLIT3/AMOTL1/CCR9/LAMA5/PDGFC/SEMA4D/WDR1/SEMA6A/XCR1/TMSB15B/SRGAP…	49
BP	GO:0098742	cell-cell adhesion via plasma-membrane adhesion molecules	39/2607	77/9260	0.506494	1.79905	4.4073	2.34e-05	0.000922879	0.00078996	CDH5/PCDH20/DCHS1/CELSR1/FAT4/ADGRL3/CLSTN2/TENM4/PCDHGC3/PCDHGC5/PCDHGA2/NECTIN1/CDH3/CDHR5/JAG2/CDH17/CDH13/FAT1/EMB/TENM3/PCDH19/CDH11/NOTCH2/BSG/NTRK2/CLSTN1/DSG2/CLSTN3/NECTIN3/CDH2/PCDH18/PCDHA1/PCDHA5/PCDHA6/PCDHA7/PCDHAC2/LOC121106708/SELP/CDH1	39
BP	GO:2000145	regulation of cell motility	44/2607	87/9260	0.505747	1.7964	4.67175	7.52e-06	0.000386842	0.000331126	SEMA5A/PDGFRB/PLXNB2/PDGFB/PDGFD/PLCG2/SEMA3C/PLXNC1/CCR2/CXCL12/MMRN2/SEMA6D/PLXNA4/CCR5/PRCP/SEMA5B/AMOT/PLXNA1/KIAA2022/TEK/ARHGEF39/PLXND1/SEMA3E/DOCK8/SEMA3A/LAMA4/SRGAP2/LAMA3/HOMER3/PLXNB3/SRGAP3/CMKLR1/LAMA2/MADCAM1/AMOTL1/LAMA5/PDGFC/SEMA4D/SEMA6A/TMSB15B/SRGAP1/CD99/FAM60A/VEGFA	34
BP	GO:0040012	regulation of locomotion	45/2607	89/9260	0.505618	1.79594	4.72294	5.99e-06	0.000346874	0.000296915	SEMA5A/PDGFRB/PLXNB2/PDGFB/PDGFD/PLCG2/SEMA3C/PLXNC1/CCR2/CXCL12/MMRN2/SEMA6D/PLXNA4/CCR5/PRCP/SEMA5B/AMOT/PLXNA1/KIAA2022/TEK/ARHGEF39/PLXND1/HTR1D/SEMA3E/DOCK8/SEMA3A/LAMA4/SRGAP2/LAMA3/HOMER3/PLXNB3/SRGAP3/CMKLR1/LAMA2/MADCAM1/AMOTL1/LAMA5/PDGFC/SEMA4D/SEMA6A/TMSB15B/SRGAP1/CD99/FAM60A/VEGFA	28
BP	GO:0007409	axonogenesis	55/2607	110/9260	0.5	1.77599	5.12489	9.08e-07	0.000107836	9.23e-05	SEMA5A/NRP1/NRP2/PLXNB2/EFNB2/APLP2/SEMA3C/PLXNC1/EPHB2/CXCL12/CYFIP2/SEMA6D/SDK1/TIAM1/EPHA5/EMB/PLXNA4/SLIT2/SEMA5B/APP/PLXNA1/PAK1/BSG/PAK3/SLIT1/PLXND1/CYFIP1/SEMA3E/SEMA3A/DAG1/EFNB1/PAK2/EPHA4/EPHA1/LAMA3/CDKL5/UNC5B/HOMER3/PLXNB3/CDH2/LAMA2/SLIT3/TUBB3/EPHB1/LAMA5/LOC121106448/LOC426385/METRN/SMO/SEMA4D/SPG11/SEMA6A/DOCK7/RAC1/IGDCC4	32
BP	GO:0032101	regulation of response to external stimulus	48/2607	96/9260	0.5	1.77599	4.78401	4.43e-06	0.000293046	0.000250839	SEMA5A/TLR2A/CD180/TLR2/SEMA3C/LY86/CCR2/AOAH/SEC14L1/CD14/CXCL12/SEMA6D/SERPINC1/CCR5/HRG/SEMA5B/TNFRSF1B/TLR4/TLR15/KNG1/RORA/SEMA3E/SERPINF2/SEMA3A/NR1H3/DAPK1/HOMER3/CRTAM/CADM1/CMKLR1/TRAF3/TLR1B/CD47/LOC101750621/F2/TLR3/TICAM1/PPARA/TLR1A/SEMA4D/F2R/GRAMD4/SEMA6A/LY96/MYD88/OTUD4/CPB2/VEGFA	50
BP	GO:0002253	activation of immune response	37/2607	74/9260	0.5	1.77599	4.19519	5.4e-05	0.00181912	0.00155712	TLR2A/THEMIS/TLR2/C3AR1L/C4A/SLC39A10/SEC14L1/CD14/ITK/FYN/CD28/TLR4/PTPRC/TLR15/C3/TRAT1/FYB1/C4BPS/SYK/TEC/DAPK1/C1S/C4BPM/CMKLR1/TLR1B/LOC101750621/MASP1/C1R/TLR3/TICAM1/TLR1A/GRAMD4/MASP2/LY96/THEMIS2/MYD88/OTUD4	29
BP	GO:0002764	immune response-regulating signaling pathway	30/2607	60/9260	0.5	1.77599	3.77468	0.000268738	0.00711003	0.006086	TLR2A/THEMIS/TLR2/C3AR1L/SLC39A10/SEC14L1/CD14/ITK/FER/FYN/CD28/TLR4/PTPRC/TLR15/TRAT1/FYB1/SYK/TEC/DAPK1/CMKLR1/TLR1B/LOC101750621/TLR3/TICAM1/TLR1A/GRAMD4/LY96/THEMIS2/MYD88/OTUD4	76
BP	GO:0007266	Rho protein signal transduction	25/2607	50/9260	0.5	1.77599	3.44393	0.000854548	0.0173915	0.0148866	AKAP13/ARHGAP20/GNA13/GNA12/GPR174/F2RL2/ARHGEF12/ITSN1/MCF2L/P2RY8/GPR17/CDC42SE2/LPAR6/KCTD10/DLC1/ROCK1/TAGAP/ARHGDIB/NET1/F2R/F2RL1/LPAR4/ROCK2/EPS8L2/MYO9B	19
BP	GO:0010466	negative regulation of peptidase activity	19/2607	38/9260	0.5	1.77599	3.00039	0.00349386	0.0463623	0.0396849	SERPINB10B/SPIA4/SERPINB1/HRG/SERPINH1/TIMP3/KNG1/FETUB/SERPINF2/SERPINE2/SERPINB6/SERPINB10A/SPIA5/SERPINF1/SERPIND1/SPIA9/RECK/SERPING1/SPIA1	126
BP	GO:0006935	chemotaxis	34/2607	70/9260	0.485714	1.72525	3.81259	0.000220483	0.00609453	0.00521676	AvBD7/AvBD1/SEMA5A/PDGFRB/DOCK4/C3AR1L/CCR8L/SEMA3C/CCR2/LOC395551/CX3CR1/CXCL12/SEMA6D/FER/CCR5/ACKR4/SLIT2/SEMA5B/PTAFR/BDKRB1/SLIT1/ACKR2/CCL26/SEMA3E/SEMA3A/HOMER3/CMKLR1/CX3CL1/SLIT3/CCR9/SEMA4D/SEMA6A/XCR1/VEGFA	86
BP	GO:0042330	taxis	34/2607	70/9260	0.485714	1.72525	3.81259	0.000220483	0.00609453	0.00521676	AvBD7/AvBD1/SEMA5A/PDGFRB/DOCK4/C3AR1L/CCR8L/SEMA3C/CCR2/LOC395551/CX3CR1/CXCL12/SEMA6D/FER/CCR5/ACKR4/SLIT2/SEMA5B/PTAFR/BDKRB1/SLIT1/ACKR2/CCL26/SEMA3E/SEMA3A/HOMER3/CMKLR1/CX3CL1/SLIT3/CCR9/SEMA4D/SEMA6A/XCR1/VEGFA	25
BP	GO:0007155	cell adhesion	133/2607	274/9260	0.485401	1.72413	7.61649	3.23e-13	5.98e-10	5.12e-10	CD88/CDH5/DSP/PLXNB2/UBASH3B/PCDH20/DCHS1/VWF/CELSR1/FAT4/ADGRL3/PAG1/STAB2/CLSTN2/PODXL/PLXNC1/CLDN5/TENM4/PCDHGC3/PCDHGC5/PCDHGA2/VCAM1/CD86/NECTIN1/ITGA1/CNTN4/CDH3/CDHR5/VCAN/CD24/JAG2/CDH17/NEO1/THBS1/CDH13/SDK1/NCAM1/ADAM9/FAT1/EMB/PLXNA4/FER/ITGAV/TENM3/STAB1/ITGA8/PLXNA1/ECM2/PCDH19/CDH11/PARVB/NOTCH2/KIAA2022/BSG/ITGA9/MPZL2/CD28/ITGB1/TMEM47/JAM2/PLXND1/NID1/LIMCH1/NTN4/LAMB1/ITGA4/NTRK…	93
BP	GO:0061564	axon development	56/2607	116/9260	0.482759	1.71475	4.84905	3e-06	0.000205839	0.000176192	SEMA5A/NRP1/NRP2/PLXNB2/EFNB2/APLP2/SEMA3C/PLXNC1/EPHB2/CXCL12/CYFIP2/SEMA6D/SDK1/TIAM1/EPHA5/EMB/PLXNA4/SLIT2/SEMA5B/APP/PLXNA1/PAK1/BSG/PAK3/SLIT1/PLXND1/CYFIP1/SEMA3E/SEMA3A/DAG1/EFNB1/PAK2/EPHA4/EPHA1/LAMA3/CDKL5/UNC5B/HOMER3/PLXNB3/CDH2/LAMA2/SLIT3/TUBB3/NEFH/EPHB1/LAMA5/LOC121106448/LOC426385/METRN/SMO/SEMA4D/SPG11/SEMA6A/DOCK7/RAC1/IGDCC4	116
BP	GO:0050778	positive regulation of immune response	42/2607	87/9260	0.482759	1.71475	4.19276	5.04e-05	0.00176041	0.00150687	TLR2A/THEMIS/TLR2/C3AR1L/C4A/SLC39A10/SEC14L1/CD14/CD1F/ITK/CD74/FYN/CD28/TLR4/PTPRC/TLR15/C3/TRAT1/FYB1/C4BPS/SYK/TEC/DAPK1/C1S/C4BPM/CRTAM/CADM1/CMKLR1/TLR1B/RSAD2/LOC101750621/MASP1/C1R/TLR3/TICAM1/TLR1A/GRAMD4/MASP2/LY96/THEMIS2/MYD88/OTUD4	142
BP	GO:0022603	regulation of anatomical structure morphogenesis	49/2607	102/9260	0.480392	1.70634	4.49012	1.45e-05	0.000672286	0.000575459	SEMA5A/PLXNB2/FLT1/TANC2/KDR/SEMA3C/PLXNC1/MSN/LZTS1/SEMA6D/THBS1/TIAM1/LZTS3/PLXNA4/PHIP/SEMA5B/PLXNA1/MIEF1/FMNL2/FAM171A1/PAK1/PAK3/PLXND1/VASH1/SEMA3E/SEMA3A/RHOG/PAK2/CDKL5/PALM2AKAP2/HOMER3/PLXNB3/CDH2/EZR/MTDH/SERPINF1/HECW2/METRN/SEMA4D/MYDGF/SEMA6A/BRWD3/RAC1/FMR1/KRIT1/RHOG2/PINK1/VEGFA/PGAM5	15
BP	GO:0000910	cytokinesis	24/2607	50/9260	0.48	1.70495	3.12864	0.00220425	0.0345955	0.0296128	UNC119/CIT/SNX18/ANLN/SEPTIN2/ECT2/MAP9/NUSAP1/PLK1/INCENP/SEPTIN7/ROCK1/CDC14B/SEPTIN2L/CCP110/BIRC6/RAB11FIP4/SEPTIN6/ROCK2/ANXA11/SEPTIN8/PDCD6IP/KLHL9/SEPTIN9	15
BP	GO:0016477	cell migration	97/2607	203/9260	0.477833	1.69725	6.28764	1.59e-09	1.17e-06	1e-06	AvBD7/AvBD1/S100A12/SEMA5A/CD93/PDGFRB/RELN/PLXNB2/FLT1/DOCK4/PDGFB/PIK3CD/KDR/PDGFD/PLCG2/SEMA3C/PODXL/PLXNC1/CCR2/LOC395551/DISC1/CXCL12/MMRN2/SEMA6D/DOCK5/ANXA6/PLXNA4/CCR5/GPC2/SDC4/PRCP/SEMA5B/THBD/AMOT/FSCN1/PLXNA1/FMNL2/KIAA2022/BDKRB1/TEK/ITGB1/JAM2/ARHGEF39/PLXND1/CCL26/NTN4/LAMB1/GPC4/SEMA3E/TNFAIP3/DOCK8/DOCK2/SEMA3A/LAMA4/ITGA6/CORO1C/TNS1/WWC3/SRGAP2/LAMA3/SDC3/USP9/HOMER3/PLXNB3/SRG…	24
BP	GO:0048646	anatomical structure formation involved in morphogenesis	43/2607	90/9260	0.477778	1.69705	4.15956	5.62e-05	0.00185807	0.00159046	NRP1/NRP2/PDGFRB/FLT1/EOMES/PTPRB/KDR/CALCRL/LRP6/EPHB2/MMRN2/PTPN14/THBS1/CDH13/ITGAV/ADGRG6/PRCP/AMOT/MCAM/PTPRJ/TEK/FHOD3/VASH1/COL6A1/SOX18/PGM5/CALD1/PLEKHO1/MTDH/AMOTL1/ANGPT2/TMOD3/SERPINF1/ANGPT1/LRP4/RECK/MYDGF/JAM3/WDR1/RNF213/NEBL/KRIT1/VEGFA	11
BP	GO:0048667	cell morphogenesis involved in neuron differentiation	61/2607	128/9260	0.476562	1.69274	4.94009	1.9e-06	0.000169232	0.000144858	SEMA5A/NRP1/NRP2/PLXNB2/TANC2/EFNB2/APLP2/SEMA3C/PLXNC1/EPHB2/LZTS1/CXCL12/CYFIP2/SEMA6D/SDK1/TIAM1/EPHA5/LZTS3/EMB/PLXNA4/SLIT2/SEMA5B/APP/PLXNA1/PAK1/BSG/PAK3/SLIT1/PLXND1/CYFIP1/SEMA3E/SEMA3A/DAG1/EFNB1/PAK2/EPHA4/EPHA1/LAMA3/CDKL5/UNC5B/HOMER3/PLXNB3/CDH2/LAMA2/SLIT3/TUBB3/HECW2/EPHB1/LAMA5/LOC121106448/LOC426385/METRN/SMO/SEMA4D/TMEM106B/SPG11/SEMA6A/DOCK7/RAC1/FMR1/IGDCC4	82
BP	GO:0030155	regulation of cell adhesion	29/2607	61/9260	0.47541	1.68864	3.37779	0.00097114	0.0188391	0.0161258	CD88/PLXNB2/PAG1/PODXL/PLXNC1/CD86/PLXNA4/PLXNA1/ECM2/KIAA2022/CD28/PLXND1/LIMCH1/PDCD1LG2/DOCK8/VSIR/LAMA4/PLAU/B2M/SYK/LAMA3/PLXNB3/CD47/LAMA2/TNFRSF21/LAMA5/CD274/LIMS2/LMO7	30
BP	GO:0050776	regulation of immune response	48/2607	101/9260	0.475248	1.68807	4.35223	2.53e-05	0.000956255	0.000818529	TLR2A/THEMIS/CD200/LOC770026/TLR2/C3AR1L/C4A/SLC39A10/SEC14L1/CD14/CD1F/ITK/CD74/FER/CD200L/FYN/TNFRSF1B/CD28/TLR4/PTPRC/TLR15/C3/VSIR/TRAT1/FYB1/C4BPS/SYK/TEC/DAPK1/C1S/C4BPM/CRTAM/CADM1/CMKLR1/TLR1B/RSAD2/LOC101750621/MASP1/C1R/TLR3/TICAM1/TLR1A/GRAMD4/MASP2/LY96/THEMIS2/MYD88/OTUD4	117
BP	GO:0072359	circulatory system development	55/2607	116/9260	0.474138	1.68413	4.64131	7.28e-06	0.000385317	0.000329822	SGCD/HEG1/NRP1/NRP2/PDGFRB/CDH5/FLT1/PTPRB/KDR/EFNB2/CALCRL/EPHB2/MMRN2/PTPN14/FN1/THBS1/CDH13/ITGAV/ADGRG6/PRCP/AMOT/MCAM/PTPRJ/TEK/TGFBR2/FHOD3/FZD4/VASH1/COL6A1/ENG/TGFBR1/HEY1/MEF2C/TBX20/CDH2/SOX18/CALD1/MTDH/AMOTL1/ANGPT2/SERPINF1/ANGPT1/KDM6A/TMEM65/ATVR1/RECK/MYDGF/JAM3/RNF213/NEBL/MEF2A/NIPBL/DUSP6/KRIT1/VEGFA	26
BP	GO:0055074	calcium ion homeostasis	26/2607	55/9260	0.472727	1.67912	3.16196	0.0019341	0.0318881	0.0272954	UBASH3B/ATP2B4/SLC24A4/EDN2/ATP2A3/ANXA6/TRPC6/SLC35G1/SLC24A3/SELENON/EDN1/ATP13A3/SLC24A2/ATP2C1/ATP2B1/PSEN1/ATP2A2/WFS1/PKD2/STIM1/ATP2C2/PTH2R/TMEM165/CLIC2/STIM2/PDZD8	66
BP	GO:0048812	neuron projection morphogenesis	64/2607	136/9260	0.470588	1.67152	4.93831	1.85e-06	0.000169232	0.000144858	SEMA5A/NRP1/NRP2/PLXNB2/TANC2/EFNB2/APLP2/GAS7/SEMA3C/PLXNC1/EPHB2/LZTS1/CXCL12/CYFIP2/SEMA6D/SDK1/TIAM1/EPHA5/LZTS3/EMB/PLXNA4/SLIT2/SEMA5B/APP/PLXNA1/PAK1/BSG/PAK3/SLIT1/PLXND1/CYFIP1/SEMA3E/SEMA3A/DAG1/EFNB1/PAK2/EPHA4/EPHA1/LAMA3/CDKL5/UNC5B/HOMER3/PLXNB3/CDH2/LAMA2/SLIT3/TUBB3/HECW2/EPHB1/LAMA5/ANKRD27/LOC121106448/LOC426385/METRN/SMO/SEMA4D/TMEM106B/SPG11/SEMA6A/DOCK7/NCKAP1/RAC1/FMR1/IGDCC4	39
BP	GO:0006665	sphingolipid metabolic process	32/2607	68/9260	0.470588	1.67152	3.47897	0.000677345	0.0156106	0.0133622	PSAP/SMPD3/HEXA/CERS1/SPTLC2/CERS6/ST6GALNAC3/CERS4/LOC121108934/PLA2G15/B4GALT6/ACER3/ELOVL6/SAMD8/HEXB/TRAM2/GALC/DEGS1/ELOVL7/UGCG/ELOVL2/HACD3/SPTLC1/CERS5/SMPDL3B/ELOVL5/GM2A/DEGS2/SGMS2/SGPL1/SMPDL3A/NAGA	53
BP	GO:0048858	cell projection morphogenesis	64/2607	137/9260	0.467153	1.65932	4.86664	2.53e-06	0.000180025	0.000154096	SEMA5A/NRP1/NRP2/PLXNB2/TANC2/EFNB2/APLP2/GAS7/SEMA3C/PLXNC1/EPHB2/LZTS1/CXCL12/CYFIP2/SEMA6D/SDK1/TIAM1/EPHA5/LZTS3/EMB/PLXNA4/SLIT2/SEMA5B/APP/PLXNA1/PAK1/BSG/PAK3/SLIT1/PLXND1/CYFIP1/SEMA3E/SEMA3A/DAG1/EFNB1/PAK2/EPHA4/EPHA1/LAMA3/CDKL5/UNC5B/HOMER3/PLXNB3/CDH2/LAMA2/SLIT3/TUBB3/HECW2/EPHB1/LAMA5/ANKRD27/LOC121106448/LOC426385/METRN/SMO/SEMA4D/TMEM106B/SPG11/SEMA6A/DOCK7/NCKAP1/RAC1/FMR1/IGDCC4	42
BP	GO:0120039	plasma membrane bounded cell projection morphogenesis	64/2607	137/9260	0.467153	1.65932	4.86664	2.53e-06	0.000180025	0.000154096	SEMA5A/NRP1/NRP2/PLXNB2/TANC2/EFNB2/APLP2/GAS7/SEMA3C/PLXNC1/EPHB2/LZTS1/CXCL12/CYFIP2/SEMA6D/SDK1/TIAM1/EPHA5/LZTS3/EMB/PLXNA4/SLIT2/SEMA5B/APP/PLXNA1/PAK1/BSG/PAK3/SLIT1/PLXND1/CYFIP1/SEMA3E/SEMA3A/DAG1/EFNB1/PAK2/EPHA4/EPHA1/LAMA3/CDKL5/UNC5B/HOMER3/PLXNB3/CDH2/LAMA2/SLIT3/TUBB3/HECW2/EPHB1/LAMA5/ANKRD27/LOC121106448/LOC426385/METRN/SMO/SEMA4D/TMEM106B/SPG11/SEMA6A/DOCK7/NCKAP1/RAC1/FMR1/IGDCC4	38
BP	GO:0031589	cell-substrate adhesion	25/2607	54/9260	0.462963	1.64443	2.97292	0.00333948	0.0454758	0.0389261	VWF/ITGA1/ITGAV/ITGA8/ECM2/PARVB/KIAA2022/ITGA9/ITGB1/NID1/LIMCH1/NTN4/LAMB1/ITGA4/NID2/ITGA6/ITGB3/VTN/PARVA/ITGA2/ITGB5/RADIL/PXN/PARVG/LIMS2	19
BP	GO:0098609	cell-cell adhesion	81/2607	175/9260	0.462857	1.64406	5.38424	1.99e-07	3.93e-05	3.37e-05	CD88/CDH5/DSP/UBASH3B/PCDH20/DCHS1/CELSR1/FAT4/ADGRL3/PAG1/CLSTN2/PODXL/TENM4/PCDHGC3/PCDHGC5/PCDHGA2/VCAM1/CD86/NECTIN1/ITGA1/CNTN4/CDH3/CDHR5/JAG2/CDH17/NEO1/CDH13/SDK1/ADAM9/FAT1/EMB/ITGAV/TENM3/ITGA8/PCDH19/CDH11/NOTCH2/KIAA2022/BSG/ITGA9/MPZL2/CD28/TMEM47/JAM2/ITGA4/NTRK2/PDCD1LG2/DOCK8/VSIR/CLSTN1/TLN1/ITGA6/B2M/ARVCF/SYK/DSG2/TSTD1/CLSTN3/NECTIN3/CDH2/CD47/ITGA2/MADCAM1/PCDH18/PCDHA1/PCDHA…	41
BP	GO:0002684	positive regulation of immune system process	56/2607	122/9260	0.459016	1.63041	4.38758	2.01e-05	0.000854758	0.00073165	TLR2A/CD88/THEMIS/TLR2/C3AR1L/C4A/SLC39A10/CCR2/CD86/SEC14L1/CD14/CD1F/ITK/CD74/CCR5/FYN/CD28/TLR4/PTPRC/TLR15/PDCD1LG2/DOCK8/C3/VSIR/TRAT1/B2M/FYB1/C4BPS/SYK/TEC/DAPK1/C1S/C4BPM/CRTAM/CADM1/CMKLR1/TLR1B/RSAD2/LOC101750621/MADCAM1/MASP1/C1R/TLR3/TICAM1/CD274/TLR1A/GRAMD4/MASP2/LY96/THEMIS2/CD99/CD38/MYD88/OTUD4/BST1/VEGFA	61
BP	GO:0000902	cell morphogenesis	83/2607	181/9260	0.458564	1.62881	5.34787	2.32e-07	3.93e-05	3.37e-05	SEMA5A/NRP1/NRP2/CDH5/PLXNB2/TANC2/EFNB2/APLP2/GAS7/SEMA3C/PLXNC1/MSN/EPHB2/LZTS1/CDH3/CDHR5/CXCL12/CYFIP2/CDH17/SEMA6D/CDH13/SDK1/TIAM1/EPHA5/LZTS3/EMB/PLXNA4/SLIT2/PHIP/SEMA5B/APP/PLXNA1/CDH11/FMNL2/FAM171A1/PAK1/BSG/PAK3/SLIT1/PLXND1/CYFIP1/SEMA3E/COL6A1/SEMA3A/DAG1/RHOG/EFNB1/PAK2/EPHA4/EPHA1/LAMA3/CAP2/CDKL5/UNC5B/PALM2AKAP2/HOMER3/PLXNB3/CDH2/LAMA2/EZR/SLIT3/TUBB3/HECW2/EPHB1/LAMA5/ANKRD27/…	93
BP	GO:0051960	regulation of nervous system development	29/2607	64/9260	0.453125	1.60949	3.06267	0.00245152	0.0375081	0.0321059	SEMA5A/PLXNB2/CLSTN2/SEMA3C/PLXNC1/SEMA6D/TIAM1/PLXNA4/SEMA5B/TNFRSF1B/PLXNA1/DAAM2/PLXND1/SEMA3E/SEMA3A/CLSTN1/HEY1/CDKL5/CLSTN3/HOMER3/PLXNB3/SERPINF1/TNFRSF21/LOC121106448/METRN/SEMA4D/SEMA6A/VSTM5/RNF10	21
BP	GO:0032989	cellular anatomical entity morphogenesis	69/2607	154/9260	0.448052	1.59147	4.63311	6.51e-06	0.000354348	0.000303313	SEMA5A/NRP1/NRP2/PLXNB2/TANC2/EFNB2/APLP2/GAS7/SEMA3C/PLXNC1/EPHB2/LZTS1/CXCL12/CYFIP2/SEMA6D/SDK1/TIAM1/EPHA5/LZTS3/EMB/PLXNA4/SLIT2/SEMA5B/APP/PLXNA1/PAK1/BSG/PAK3/FHOD3/SLIT1/PLXND1/CYFIP1/SEMA3E/SEMA3A/DAG1/EFNB1/PAK2/EPHA4/EPHA1/LAMA3/CDKL5/UNC5B/HOMER3/PLXNB3/CDH2/LAMA2/PGM5/SLIT3/TUBB3/TMOD3/HECW2/EPHB1/LAMA5/ANKRD27/LOC121106448/LOC426385/METRN/SMO/SEMA4D/TMEM106B/SPG11/WDR1/SEMA6A/DOCK7/…	21
BP	GO:0051240	positive regulation of multicellular organismal process	48/2607	108/9260	0.444444	1.57866	3.78633	0.000202124	0.00575898	0.00492954	CD88/PLXNB2/FLT1/AVPR1A/KDR/CLSTN2/PLXNC1/CD86/LURAP1/CD14/ADM/TIAM1/CD74/PLXNA4/HRG/TNFRSF1B/PLXNA1/P2RY2/CD28/PLXND1/PDCD1LG2/DOCK8/SERPINF2/VSIR/CLSTN1/B2M/SPP1/SYK/CDKL5/CLSTN3/PLXNB3/F2/MTDH/TNFRSF11A/SERPINF1/LOC121106448/TICAM1/CD274/METRN/F2R/MYDGF/SOX6/CD38/IFIH1/VSTM5/BST1/VEGFA/RNF10	16
BP	GO:0006338	chromatin remodeling	41/2607	93/9260	0.44086	1.56592	3.43345	0.00069961	0.0156106	0.0133622	H1-8/HJURP/KAT6A/ARID1B/KDM5A/BRD3/CENPP/CECR2/DOT1L/CENPN/ZNFX1/CHD4/KAT6B/SMARCA2/KDM4A/ATF7IP/SMARCA1/RUVBL1/ARID1A/HAT1/SUPT6H/KAT2B/HCFC2/ITGB3BP/ZDBF2/UHRF1/CHD1L/BAZ1A/INO80/SHPRH/OIP5/CHD1/DMAP1/PBRM1/RLIM/FAM172A/SETDB2/HIRA/SMARCA5/KDM4B/FAM208B	16
BP	GO:0098771	inorganic ion homeostasis	40/2607	91/9260	0.43956	1.56131	3.36825	0.000867718	0.0174675	0.0149517	UBASH3B/ATP2B4/SLC24A4/SLC39A10/EDN2/ATP2A3/SLC39A6/ANXA6/TRPC6/SLC35G1/SLC24A3/SLC34A2/SLC12A2/SELENON/EDN1/ATP13A3/SLC24A2/ABCB7/SLC12A9/ATP2C1/SLC30A10/ATP1A1/SLC30A1/ATP2B1/PSEN1/ATP2A2/SLC30A7/CNNM2/WFS1/PKD2/SLC12A7/STIM1/ATP2C2/NCOA4/PTH2R/TMEM165/CLIC2/STIM2/SLC39A13/PDZD8	55
BP	GO:0051056	regulation of small GTPase mediated signal transduction	37/2607	85/9260	0.435294	1.54615	3.1664	0.00165216	0.0283315	0.024251	ARHGAP19/AKAP13/DENND4A/ARHGAP20/SIPA1L2/IQSEC1/ARFGEF2/GPR174/F2RL2/ITSN1/MCF2L/P2RY8/GPR17/RALGAPA2/CDC42SE2/SPRY3/DENND4C/PSD2/ARHGAP28/LPAR6/KCTD10/DLC1/ARHGAP40/RASA3/GBF1/SIPA1L1/TAGAP/GIT2/NET1/F2R/F2RL1/LPAR4/ARHGAP17/MADD/EPS8L2/RALGAPB/DENND3	143
BP	GO:0009653	anatomical structure morphogenesis	145/2607	337/9260	0.430267	1.5283	6.18418	1.89e-09	1.17e-06	1e-06	SEMA5A/NRP1/PDGFRA/NRP2/PDGFRB/CDH5/PLXNB2/FLT1/TANC2/EOMES/PTPRB/KDR/EFNB2/APLP2/GAS7/SEMA3C/PLXNC1/CALCRL/LRP6/BTBD7/MSN/EPHB2/LZTS1/CDH3/CDHR5/CXCL12/MMRN2/PTPN14/CYFIP2/CDH17/SEMA6D/THBS1/CDH13/SDK1/TIAM1/EPHA5/ANXA6/LZTS3/VANGL2/EMB/PLXNA4/SLIT2/ITGAV/ADGRG6/PRCP/PHIP/SEMA5B/AMOT/MCAM/APP/PLXNA1/MIEF1/CDH11/PTPRJ/FMNL2/FAM171A1/ASXL2/TEK/PAK1/BSG/PAK3/FHOD3/SLIT1/PLXND1/FZD4/CYFIP1/VASH1/SEM…	11
BP	GO:0048870	cell motility	100/2607	234/9260	0.42735	1.51794	5.02322	9.3e-07	0.000107836	9.23e-05	AvBD7/AvBD1/S100A12/SEMA5A/CD93/PDGFRB/RELN/PLXNB2/FLT1/DOCK4/PDGFB/PIK3CD/KDR/PLD1/PDGFD/PLCG2/SEMA3C/PODXL/PLXNC1/CCR2/LOC395551/DISC1/CXCL12/MMRN2/SEMA6D/DOCK5/ANXA6/PLXNA4/CCR5/GPC2/ELMO1/SDC4/PRCP/SEMA5B/THBD/AMOT/FSCN1/PLXNA1/FMNL2/KIAA2022/BDKRB1/TEK/ITGB1/JAM2/ARHGEF39/PLXND1/CCL26/NTN4/LAMB1/GPC4/SEMA3E/TNFAIP3/DOCK8/DOCK2/SEMA3A/LAMA4/PHACTR1/ITGA6/CORO1C/TNS1/WWC3/SRGAP2/LAMA3/SDC3/USP…	26
BP	GO:0009100	glycoprotein metabolic process	71/2607	168/9260	0.422619	1.50113	4.10319	5.31e-05	0.00181912	0.00155712	FUT4/MGAT5/TMTC1/EDEM3/ST8SIA5/MAN1A2/FUT8/MANBA/ST6GALNAC3/ST8SIA4/MAN1C1/XYLT1/EDEM1/TMTC2/ITM2A/MGAT4C/EXT2/DSE/ITM2C/GXYLT1/GFPT2/MAN1A1/ST6GAL1/CHST3/EOGT/POGLUT1/POMK/MGAT3/MGAT4A/LARGE1/B3GALT6/POMGNT1/B3GNT5/CHSY1/UGGT1/HS6ST2/MAN1B1/ITM2B/DPY19L1/DDOST/MAN2A1/MAGT1/DPY19L3/NDST1/B4GALT5/RPN1/CHST10/ALG9/CHPF2/C1GALT1/RPN2/POMT2/STT3B/B3GNT7/B3GNT9/CHST12/AGA/DPY19L4/A4GALT/ALG11/B3GALNT1…	48
BP	GO:0051493	regulation of cytoskeleton organization	56/2607	133/9260	0.421053	1.49557	3.60337	0.000353025	0.00871736	0.00746183	SYNPO2/NES/CYFIP2/WASF3/IQGAP1/SSH2/WASF2/PAK1/MAPRE2/PAK3/SCIN/GSN/ECT2/ADD3/LIMCH1/CYFIP1/BICD2/RHOG/ADD1/CKAP2/HCLS1/CAMSAP1/FCHSD2/BICD1/CAMSAP2/VILL/ARHGEF10/ARHGAP28/SSH1/ARHGAP40/SVIL/TPX2/CARMIL1/TMOD3/COTL1/GMFB/CDK5RAP2/EVL/WASHC5/FAM49A/ARHGAP17/WDR1/MAPRE1/TMSB15B/ROCK2/CAPZA2/IQGAP2/RAC1/CLIP1/APC/TWF2/TRIM37/HNRNPU/RHOG2/SENP6/STMN1	27
BP	GO:2000026	regulation of multicellular organismal development	49/2607	117/9260	0.418803	1.48758	3.32229	0.000926137	0.0184431	0.0157868	SEMA5A/PLXNB2/UBASH3B/FLT1/KDR/CLSTN2/SEMA3C/PLXNC1/SEMA6D/THBS1/TIAM1/PLXNA4/SEMA5B/TNFRSF1B/PLXNA1/MAFB/DAAM2/PLXND1/VASH1/SEMA3E/SEMA3A/ADD1/VSIR/LAMA4/CLSTN1/SYK/LAMA3/HEY1/CDKL5/CLSTN3/HOMER3/PLXNB3/LAMA2/MTDH/SERPINF1/TNFRSF21/LAMA5/LOC121106448/RFLNB/METRN/SEMA4D/MYDGF/SEMA6A/SOX6/VSTM5/DUSP6/KRIT1/VEGFA/RNF10	62
BP	GO:0051239	regulation of multicellular organismal process	103/2607	246/9260	0.418699	1.48721	4.84806	2.02e-06	0.000169232	0.000144858	SEMA5A/CD88/CD200/PLXNB2/UBASH3B/FLT1/LOC770026/AVPR1A/KDR/PAG1/PLCG2/CLSTN2/SEMA3C/PLXNC1/EDN2/CD86/LURAP1/CD14/ADM/MMRN2/SEMA6D/SERPINC1/THBS1/TIAM1/CD74/ANXA6/PLXNA4/HRG/PRCP/SEMA5B/CD200L/TNFRSF1B/PLXNA1/TEK/P2RY2/CD28/MAFB/DAAM2/PLXND1/KNG1/VASH1/HTR1D/SEMA3E/PDCD1LG2/DOCK8/LATS2/SERPINF2/FTO/SEMA3A/LRPAP1/ADD1/EDN1/VSIR/LAMA4/CLSTN1/B2M/PTGER3/SPP1/SYK/WWC3/LAMA3/TEC/HEY1/CDKL5/CLSTN3/BANK1…	15
BP	GO:0034330	cell junction organization	41/2607	98/9260	0.418367	1.48603	3.02779	0.00238729	0.0368438	0.0315373	CDH5/TANC2/ADGRL3/UNC13B/CLSTN2/CLDN5/CDH3/CDHR5/CDH17/FN1/CDH13/LZTS3/CDH11/LIMCH1/CYFIP1/NTRK2/CLDN10/ADD1/CLSTN1/ARVCF/CLSTN3/UNC13C/LOC415414/CDH2/CLDN1/ROCK1/PPFIA1/LOC121106448/TBCD/CLDN15/TJP1/LIMS2/ROCK2/FBXO45/CDC42/VSTM5/CDH1/PPFIBP1/FMR1/CTNND1/TANC1	31
BP	GO:0006873	intracellular monoatomic ion homeostasis	40/2607	96/9260	0.416667	1.47999	2.95916	0.00292679	0.0416955	0.0356903	UBASH3B/ATP2B4/SLC24A4/SLC39A10/EDN2/ATP2A3/SLC39A6/ANXA6/TRPC6/SLC35G1/SLC24A3/EDN1/ATP13A3/SLC24A2/ABCB7/ATP2C1/SLC4A4/SLC30A10/ATP1A1/SLC30A1/LOC101750621/SLC4A7/ATP2B1/PSEN1/DMXL1/ATP2A2/SLC30A7/PKD2/STIM1/ATP2C2/NCOA4/DMXL2/PTH2R/TMEM165/CLIC2/GPR89A/STIM2/SLC39A13/PDZD8/ATP6V0D1	31
BP	GO:0030003	intracellular monoatomic cation homeostasis	40/2607	96/9260	0.416667	1.47999	2.95916	0.00292679	0.0416955	0.0356903	UBASH3B/ATP2B4/SLC24A4/SLC39A10/EDN2/ATP2A3/SLC39A6/ANXA6/TRPC6/SLC35G1/SLC24A3/EDN1/ATP13A3/SLC24A2/ABCB7/ATP2C1/SLC4A4/SLC30A10/ATP1A1/SLC30A1/LOC101750621/SLC4A7/ATP2B1/PSEN1/DMXL1/ATP2A2/SLC30A7/PKD2/STIM1/ATP2C2/NCOA4/DMXL2/PTH2R/TMEM165/CLIC2/GPR89A/STIM2/SLC39A13/PDZD8/ATP6V0D1	87
BP	GO:0006955	immune response	107/2607	257/9260	0.416342	1.47884	4.8731	1.76e-06	0.000169232	0.000144858	TLR2A/CD88/THEMIS/CD200/EOMES/LOC770026/CD180/TLR2/C3AR1L/C4A/CCR8L/SLC39A10/LY86/CCR2/CD86/LOC395551/CX3CR1/CRPL1/CSF2RB/SEC14L1/CD14/CXCL12/CD1F/TF/ITK/CD74/BF2/BF1/FER/TNFSF11/CCR5/ACKR4/CD200L/FYN/TNFRSF1B/C6/BDKRB1/CTSV/CTSS/MARCHF1/C8B/TNFSF15/CD28/ACKR2/TLR4/MARCHF8/PTPRC/TLR15/CCL26/LYN/PDCD1LG2/STAT1/TRAIL-LIKE/ZAP70/C3/CD7/VSIR/TRAT1/B2M/REL/FYB1/C4BPS/SYK/PTX3/TEC/DAPK1/TNFSF13B/C1S/C8…	21
BP	GO:0051336	regulation of hydrolase activity	79/2607	190/9260	0.415789	1.47687	4.15739	4.1e-05	0.00149002	0.00127542	SERPINB10B/PLXNB2/ARHGEF5/ASAP2/PLXNC1/CASP8AP2/LOC395551/SYNGAP1/SPIA4/SIPA1L2/CYFIP2/ASAP1/SERPINB1/TIAM1/IQGAP1/GNA13/PLXNA4/RASGRF1/HRG/SERPINH1/PLXNA1/NF1/TIMP3/BCR/SCARB2/MYO9A/TNFSF15/ECT2/PLXND1/CCL26/KNG1/RAPGEF5/TBC1D5/SNX13/FETUB/DOCK8/RGL4/SERPINF2/DAB2IP/RGL1/SERPINE2/RALGAPA2/PSME1/FGD6/DOCK11/PLXNB3/ARHGAP15/DOCK9/ARHGAP12/SERPINB6/SERPINB10A/ARAP2/CX3CL1/SPIA5/RASA3/CCPG1/SIPA1L1/…	18
BP	GO:0031175	neuron projection development	74/2607	178/9260	0.41573	1.47666	4.01953	7.14e-05	0.00232066	0.00198642	SEMA5A/NRP1/NRP2/PLXNB2/TANC2/EFNB2/APLP2/GAS7/SEMA3C/PLXNC1/EPHB2/LZTS1/CXCL12/CYFIP2/SEMA6D/SDK1/TIAM1/EPHA5/LZTS3/EMB/PLXNA4/SLIT2/SEMA5B/APP/PLXNA1/PAK1/BSG/PAK3/SLIT1/PLXND1/CYFIP1/SEMA3E/PPP1R19B/SEMA3A/DAG1/EFNB1/PAK2/EPHA4/EPHA1/CAMSAP1/LAMA3/GPRIN3/CAMSAP2/CDKL5/UNC5B/HOMER3/PLXNB3/CDH2/LAMA2/PPP1R9A/SLIT3/TUBB3/NEFH/HECW2/EPHB1/LAMA5/ANKRD27/LOC121106448/LOC426385/METRN/SMO/SEMA4D/TMEM1…	62
BP	GO:0050801	monoatomic ion homeostasis	51/2607	123/9260	0.414634	1.47277	3.30404	0.000966583	0.0188391	0.0161258	UBASH3B/SLC4A11/ATP2B4/SLC24A4/SLC39A10/EDN2/ATP2A3/SLC39A6/ANXA6/TRPC6/SLC35G1/SLC24A3/SLC9A9/SLC12A2/SLC9A6/SELENON/EDN1/ATP13A3/SLC24A2/WNK1/ABCB7/SLC12A9/ATP2C1/SLC4A4/SLC30A10/ATP1A1/SLC30A1/SLC9A5/LOC101750621/SLC4A7/ATP2B1/PSEN1/DMXL1/ATP2A2/SLC30A7/CNNM2/WFS1/PKD2/SLC12A7/STIM1/ATP2C2/NCOA4/DMXL2/PTH2R/TMEM165/CLIC2/GPR89A/STIM2/SLC39A13/PDZD8/ATP6V0D1	37
BP	GO:0006643	membrane lipid metabolic process	41/2607	99/9260	0.414141	1.47102	2.94937	0.00298522	0.0420036	0.0359539	PSAP/SMPD3/HEXA/CERS1/SPTLC2/PIGO/CERS6/ST6GALNAC3/CERS4/LOC121108934/PLA2G15/PGAP1/SCCPDH/B4GALT6/ACER3/ELOVL6/SAMD8/HEXB/TRAM2/GALC/DEGS1/ELOVL7/UGCG/ELOVL2/PIGG/PIGK/HACD3/SPTLC1/CERS5/SMPDL3B/ELOVL5/GM2A/PIGN/DEGS2/PIGQ/SGMS2/TMEM246/SGPL1/PIGA/SMPDL3A/NAGA	109
BP	GO:0043087	regulation of GTPase activity	48/2607	116/9260	0.413793	1.46978	3.18715	0.00141434	0.0259342	0.022199	PLXNB2/ARHGEF5/ASAP2/PLXNC1/LOC395551/SYNGAP1/SIPA1L2/ASAP1/TIAM1/IQGAP1/PLXNA4/RASGRF1/PLXNA1/NF1/BCR/MYO9A/ECT2/PLXND1/CCL26/RAPGEF5/TBC1D5/SNX13/DOCK8/RGL4/DAB2IP/RGL1/RALGAPA2/FGD6/DOCK11/PLXNB3/ARHGAP15/DOCK9/ARHGAP12/ARAP2/CX3CL1/RASA3/CCPG1/SIPA1L1/SOS1/RASGRP1/SEMA4D/SOS2/ARHGAP17/DOCK7/IQGAP2/ARHGAP29/RALGAPB/RASA1	12
BP	GO:0055080	monoatomic cation homeostasis	49/2607	119/9260	0.411765	1.46258	3.17911	0.00143912	0.0261299	0.0223665	UBASH3B/ATP2B4/SLC24A4/SLC39A10/EDN2/ATP2A3/SLC39A6/ANXA6/TRPC6/SLC35G1/SLC24A3/SLC9A9/SLC12A2/SLC9A6/SELENON/EDN1/ATP13A3/SLC24A2/ABCB7/SLC12A9/ATP2C1/SLC4A4/SLC30A10/ATP1A1/SLC30A1/SLC9A5/LOC101750621/SLC4A7/ATP2B1/PSEN1/DMXL1/ATP2A2/SLC30A7/CNNM2/WFS1/PKD2/SLC12A7/STIM1/ATP2C2/NCOA4/DMXL2/PTH2R/TMEM165/CLIC2/GPR89A/STIM2/SLC39A13/PDZD8/ATP6V0D1	14
BP	GO:0002682	regulation of immune system process	67/2607	163/9260	0.411043	1.46001	3.70903	0.000228812	0.00619018	0.00529863	TLR2A/CD88/THEMIS/CD200/UBASH3B/LOC770026/TLR2/C3AR1L/C4A/SLC39A10/PAG1/CCR2/CD86/SEC14L1/CD14/CD1F/ITK/CD74/FER/CCR5/CD200L/FYN/TNFRSF1B/CD28/MAFB/TLR4/PTPRC/TLR15/PDCD1LG2/DOCK8/C3/VSIR/TRAT1/B2M/FYB1/C4BPS/SYK/TEC/DAPK1/C1S/BANK1/C4BPM/CRTAM/CADM1/CMKLR1/TLR1B/RSAD2/LOC101750621/MADCAM1/MASP1/C1R/TNFRSF21/TLR3/ZBTB11/TICAM1/CD274/TLR1A/GRAMD4/MASP2/LY96/THEMIS2/CD99/CD38/MYD88/OTUD4/BST1/VEGFA	46
BP	GO:0048666	neuron development	78/2607	190/9260	0.410526	1.45818	3.99441	7.67e-05	0.00244796	0.00209539	SEMA5A/NRP1/ATP8A2/NRP2/PLXNB2/TANC2/EFNB2/APLP2/GAS7/SEMA3C/PLXNC1/TENM4/EPHB2/LZTS1/CXCL12/CYFIP2/SEMA6D/SDK1/TIAM1/EPHA5/LZTS3/EMB/PLXNA4/SLIT2/TENM3/SEMA5B/APP/PLXNA1/PAK1/BSG/PAK3/SLIT1/PLXND1/CYFIP1/SEMA3E/PPP1R19B/SEMA3A/DAG1/EFNB1/PAK2/EPHA4/EPHA1/CAMSAP1/LAMA3/GPRIN3/CAMSAP2/CDKL5/UNC5B/HOMER3/PLXNB3/CDH2/LAMA2/PPP1R9A/SLIT3/TUBB3/NEFH/HECW2/EPHB1/LAMA5/ANKRD27/LOC121106448/LOC426385/MET…	8
BP	GO:0032970	regulation of actin filament-based process	41/2607	100/9260	0.41	1.45631	2.87181	0.00370751	0.0483543	0.04139	SYNPO2/CYFIP2/WASF3/IQGAP1/SSH2/WASF2/PAK1/PAK3/SCIN/GSN/ECT2/ADD3/LIMCH1/CYFIP1/RHOG/ADD1/HCLS1/FCHSD2/VILL/ARHGEF10/ARHGAP28/SSH1/ARHGAP40/SVIL/CARMIL1/TMOD3/COTL1/GMFB/EVL/WASHC5/FAM49A/ARHGAP17/WDR1/TMSB15B/ROCK2/CAPZA2/IQGAP2/PDE4D/RAC1/TWF2/RHOG2	8
BP	GO:0030036	actin cytoskeleton organization	108/2607	265/9260	0.407547	1.4476	4.62758	5.16e-06	0.000318337	0.000272488	THSD7A/GAS7/SYNPO2/LCP1/INF2/CIT/FMN1/TESK2/EPB41L1/IQSEC1/CYFIP2/SPTBN1/WASF3/ANLN/IQGAP1/PSTPIP1/SHROOM2/ELMO1/AMOT/FSCN1/SSH2/PARVB/WASF2/FMNL2/FAM171A1/PHACTR3/DIAPH3/PAK1/PAK3/FHOD3/SCIN/GSN/ECT2/DAAM2/ACTR2/ADD3/LIMA1/LIMCH1/CYFIP1/MYO1E/PPP1R19B/CDC42BPA/RHOG/JMY/ADD1/PHACTR1/HCLS1/SPECC1L/CORO1C/ACTN1/GAS2L3/FCHSD2/CDC42BPB/VILL/ARHGEF10/ARHGAP28/LOC427783/PGM5/DLC1/SSH1/PPP1R9A/PARVA/CAL…	11
BP	GO:0009101	glycoprotein biosynthetic process	60/2607	148/9260	0.405405	1.43999	3.37762	0.000723314	0.0159474	0.0136505	FUT4/MGAT5/TMTC1/ST8SIA5/FUT8/ST6GALNAC3/ST8SIA4/XYLT1/TMTC2/ITM2A/MGAT4C/EXT2/ITM2C/GXYLT1/GFPT2/ST6GAL1/CHST3/EOGT/POGLUT1/POMK/MGAT3/MGAT4A/LARGE1/B3GALT6/POMGNT1/B3GNT5/CHSY1/UGGT1/HS6ST2/ITM2B/DPY19L1/DDOST/MAGT1/DPY19L3/NDST1/B4GALT5/RPN1/CHST10/ALG9/CHPF2/C1GALT1/RPN2/POMT2/STT3B/B3GNT7/B3GNT9/CHST12/DPY19L4/A4GALT/ALG11/B3GALNT1/EXTL3/ST3GAL1/POFUT2/TMTC4/CHST13/CHPF/GFPT1/SLC35C1/EXT1	11
BP	GO:0009607	response to biotic stimulus	49/2607	121/9260	0.404959	1.4384	3.03851	0.00218614	0.0345955	0.0296128	AvBD7/AvBD1/TLR2A/CD88/CD180/TLR2/LY86/CD86/LOC395551/CRPL1/SEC14L1/CD14/TF/MX1/LYG2/FYN/NOTCH2/TLR4/TLR15/CCL26/LYN/PDCD1LG2/STAT1/ZAP70/MPEG1/REL/SYK/IFIT5/PTX3/DAPK1/CRTAM/CADM1/TRAF3/TLR1B/RIPK2/RSAD2/LOC101750621/CX3CL1/TLR3/TICAM1/CD274/LBP/TLR1A/GRAMD4/LY96/IFIH1/MYD88/OTUD4/ANKHD1	136
BP	GO:0030029	actin filament-based process	111/2607	275/9260	0.403636	1.43371	4.57032	6.5e-06	0.000354348	0.000303313	THSD7A/GAS7/SYNPO2/LCP1/INF2/CIT/FMN1/TESK2/EPB41L1/IQSEC1/CYFIP2/SPTBN1/WASF3/ANLN/IQGAP1/PSTPIP1/SCN4B/SHROOM2/ELMO1/AMOT/FSCN1/SSH2/PARVB/WASF2/FMNL2/FAM171A1/PHACTR3/DIAPH3/PAK1/PAK3/FHOD3/SCIN/GSN/ECT2/DAAM2/ACTR2/ADD3/LIMA1/LIMCH1/CYFIP1/MYO1E/PPP1R19B/CDC42BPA/RHOG/JMY/ADD1/PHACTR1/HCLS1/SPECC1L/CORO1C/ACTN1/GAS2L3/FCHSD2/CDC42BPB/VILL/ARHGEF10/ARHGAP28/LOC427783/PGM5/DLC1/SSH1/PPP1R9A/PAR…	39
BP	GO:0044419	biological process involved in interspecies interaction between organisms	49/2607	122/9260	0.401639	1.42661	2.96915	0.00267253	0.0399155	0.0341666	AvBD7/AvBD1/TLR2A/CD88/CD180/TLR2/LY86/CD86/LOC395551/CRPL1/SEC14L1/CD14/TF/MX1/LYG2/FYN/TLR4/TLR15/CCL26/LYN/PDCD1LG2/STAT1/ZAP70/MPEG1/REL/SYK/IFIT5/PTX3/DAPK1/CRTAM/CADM1/NECTIN3/TRAF3/TLR1B/RIPK2/RSAD2/LOC101750621/CX3CL1/TLR3/TICAM1/CD274/LBP/TLR1A/GRAMD4/LY96/IFIH1/MYD88/OTUD4/ANKHD1	35
BP	GO:0043207	response to external biotic stimulus	48/2607	120/9260	0.4	1.42079	2.9042	0.00323411	0.0443672	0.0379772	AvBD7/AvBD1/TLR2A/CD88/CD180/TLR2/LY86/CD86/LOC395551/CRPL1/SEC14L1/CD14/TF/MX1/LYG2/FYN/TLR4/TLR15/CCL26/LYN/PDCD1LG2/STAT1/ZAP70/MPEG1/REL/SYK/IFIT5/PTX3/DAPK1/CRTAM/CADM1/TRAF3/TLR1B/RIPK2/RSAD2/LOC101750621/CX3CL1/TLR3/TICAM1/CD274/LBP/TLR1A/GRAMD4/LY96/IFIH1/MYD88/OTUD4/ANKHD1	24
BP	GO:0051707	response to other organism	48/2607	120/9260	0.4	1.42079	2.9042	0.00323411	0.0443672	0.0379772	AvBD7/AvBD1/TLR2A/CD88/CD180/TLR2/LY86/CD86/LOC395551/CRPL1/SEC14L1/CD14/TF/MX1/LYG2/FYN/TLR4/TLR15/CCL26/LYN/PDCD1LG2/STAT1/ZAP70/MPEG1/REL/SYK/IFIT5/PTX3/DAPK1/CRTAM/CADM1/TRAF3/TLR1B/RIPK2/RSAD2/LOC101750621/CX3CL1/TLR3/TICAM1/CD274/LBP/TLR1A/GRAMD4/LY96/IFIH1/MYD88/OTUD4/ANKHD1	24
BP	GO:0006952	defense response	67/2607	169/9260	0.39645	1.40818	3.35222	0.000756601	0.0164831	0.0141091	DEFB4A/AvBD7/AvBD1/TLR2A/TLR2/C3AR1L/IL2RA/LY86/CCR2/AOAH/CYBB/LOC395551/CRPL1/SEC14L1/CD14/CXCL12/TF/GGT5/MX1/CCR5/LYG2/FYN/TNFRSF1B/BDKRB1/TLR4/TLR15/CCL26/LYN/RORA/STAT1/ZAP70/MPEG1/C3/NOX4/IL4R/REL/NR1H3/PTGER3/SYK/IFIT5/PTX3/DAPK1/CRTAM/CADM1/CMKLR1/TRAF3/TLR1B/CD47/RIPK2/RSAD2/LOC101750621/CX3CL1/TLR3/TICAM1/LBP/PPARA/CIITA/TLR1A/GRAMD4/LY96/TNFRSF1A/IFIH1/CD44/MYD88/OTUD4/ANKHD1/STAT3	45
BP	GO:0048584	positive regulation of response to stimulus	111/2607	281/9260	0.395018	1.40309	4.29525	2.04e-05	0.000854758	0.00073165	TLR2A/THEMIS/CD180/TLR2/PDGFB/AKAP13/C3AR1L/C4A/SLC39A10/PDGFD/AKAP12/LY86/CCR2/LOC395551/SEC14L1/LURAP1/CD14/CXCL12/PPM1L/CD1F/ITK/CD74/CCR5/GPC2/HRG/FYN/RASSF2/INSR/GPR174/SLF2/TEK/CD28/GHR/F2RL2/TLR4/PTPRC/DAAM2/TLR15/CCL26/CAV2/CD4/SHISA5/TNFAIP3/SERPINF2/C3/ITSN1/GAK/MCF2L/TNFRSF19/IGF1R/TRAT1/P2RY8/GPR17/POGLUT1/FYB1/C4BPS/SYK/TEC/DAPK1/CRKL/ELAPOR2/RICTOR/C1S/FRMD1/C4BPM/LPAR6/IL7R/CRTAM/C…	38
BP	GO:0007264	small GTPase-mediated signal transduction	79/2607	200/9260	0.395	1.40303	3.60689	0.000306677	0.00767522	0.00656979	ARHGAP33/ARHGAP31/ARHGAP19/DOCK4/RAB39A/AKAP13/DENND4A/ARHGAP20/SIPA1L2/IQSEC1/DOCK5/TIAM1/GNA13/RASGRF1/KSR1/ARFGEF2/GNA12/GPR174/F2RL2/RAPGEF5/ARHGEF12/DOCK8/RGL4/DOCK2/RHOG/ITSN1/ARHGEF18/RGL1/MCF2L/P2RY8/RHOH/GPR17/RALGAPA2/CDC42SE2/SPRY3/DENND4C/DOCK11/PSD2/ARHGAP1/ARHGAP28/LPAR6/KCTD10/DOCK1/DOCK9/DLC1/ARHGAP40/RAC2/RASA3/GBF1/SIPA1L1/ROCK1/TAGAP/SOS1/GIT2/ARHGDIB/RASGRP1/RHOQ/RAB9B/SOS2/NE…	64
BP	GO:0009605	response to external stimulus	101/2607	256/9260	0.394531	1.40137	4.07649	5.04e-05	0.00176041	0.00150687	AvBD7/AvBD1/SEMA5A/TLR2A/SESN3/CD88/PDGFRB/DOCK4/CD180/TLR2/C3AR1L/CCR8L/SEMA3C/LY86/CCR2/AOAH/CD86/LOC395551/CX3CR1/CRPL1/SEC14L1/CD14/CXCL12/SEMA6D/SERPINC1/TF/MX1/FER/CCR5/ACKR4/SLIT2/HRG/LYG2/SEMA5B/FYN/TNFRSF1B/RPTOR/PTAFR/BDKRB1/SLIT1/ACKR2/TLR4/TLR15/CCL26/KNG1/LYN/RORA/USP53/SEMA3E/PDCD1LG2/STAT1/SERPINF2/ZAP70/MPEG1/SEMA3A/REL/NR1H3/SYK/IFIT5/PTX3/DAPK1/PKDREJ/PIEZO2/HOMER3/CRTAM/CADM1/C…	182
BP	GO:0050793	regulation of developmental process	80/2607	205/9260	0.390244	1.38614	3.49959	0.000439984	0.0105825	0.00905831	SEMA5A/PLXNB2/UBASH3B/FLT1/TANC2/KDR/CLSTN2/SEMA3C/PLXNC1/MSN/LZTS1/RUNX1/SEMA6D/THBS1/TIAM1/LZTS3/PLXNA4/PHIP/SEMA5B/TNFRSF1B/PLXNA1/MIEF1/NOTCH2/FMNL2/FAM171A1/PAK1/PAK3/MAFB/DAAM2/PLXND1/VASH1/SEMA3E/LATS2/FTO/SEMA3A/RHOG/ADD1/VSIR/LAMA4/CLSTN1/PAK2/SYK/WWC3/LAMA3/HEY1/CDKL5/CLSTN3/PALM2AKAP2/HOMER3/PLXNB3/CDH2/LAMA2/EZR/PLEKHO1/MTDH/NOTCH1/SERPINF1/HECW2/TNFRSF21/LAMA5/LOC121106448/RFLNB/METR…	175
BP	GO:0007015	actin filament organization	69/2607	177/9260	0.389831	1.38467	3.23446	0.00108966	0.0205924	0.0176266	GAS7/SYNPO2/LCP1/FMN1/CYFIP2/WASF3/PSTPIP1/SHROOM2/ELMO1/FSCN1/SSH2/WASF2/FAM171A1/DIAPH3/FHOD3/SCIN/GSN/ACTR2/ADD3/LIMA1/LIMCH1/CYFIP1/MYO1E/PPP1R19B/RHOG/JMY/ADD1/PHACTR1/HCLS1/CORO1C/GAS2L3/FCHSD2/VILL/ARHGEF10/ARHGAP28/SSH1/PPP1R9A/CALD1/ARHGAP40/SVIL/MYO1D/CARMIL1/TMOD3/PLS3/COTL1/PSTPIP2/RFLNB/ACTR3/GMFB/EVL/DPYSL3/CORO2A/TTC17/WASHC5/FAM49A/WDR1/MYO1C/TMSB15B/MYO6/CAPZA2/MARCKS/DIAPH2/NEBL…	67
BP	GO:0050790	regulation of catalytic activity	134/2607	346/9260	0.387283	1.37562	4.45754	9.59e-06	0.000467586	0.000400241	SERPINB10B/VEGFRKDRL/PPM1E/PDGFRA/PDGFRB/PLXNB2/CBL/UBASH3B/FLT1/CSF1R/PDGFB/KDR/PDGFD/ARHGEF5/ASAP2/PLXNC1/UNC119/EDN2/CASP8AP2/LOC395551/SYNGAP1/SPIA4/CTSB/SIPA1L2/CBLB/CYFIP2/ASAP1/SERPINB1/FLT4/TIAM1/CD74/IQGAP1/GNA13/PLXNA4/RASGRF1/HRG/SERPINH1/CCNG2/RASSF2/RPTOR/PLXNA1/INSR/FGFR2/NF1/TIMP3/TEK/BCR/SCARB2/MYO9A/TNFSF15/PTPRC/FAM173B/ECT2/PLXND1/CCL26/KNG1/RAPGEF5/CCNI2/TBC1D5/NTRK2/SNX13/FET…	153
BP	GO:0048878	chemical homeostasis	68/2607	176/9260	0.386364	1.37235	3.12189	0.00154919	0.027184	0.0232688	CYP7B1/UBASH3B/SLC4A11/ATP2B4/SLC24A4/ABCG1/SLC39A10/HK1/EDN2/AQP1/APOB/ATP2A3/SLC39A6/ANXA6/TRPC6/SLC35G1/SLC24A3/SLC34A2/INSR/PNPLA2/SLC9A9/SLC12A2/SLC9A6/SELENON/TLCD4/EDN1/CLN8/ATP13A3/IGF1R/SLC24A2/WNK1/ABCB7/SLC12A9/ATP2C1/SLC4A4/SLC30A10/ATP1A1/SLC30A1/SLC9A5/LOC101750621/SLC4A7/ATP2B1/PSEN1/DMXL1/ACOX2/ATP2A2/SLC30A7/CNNM2/WFS1/PKD2/SLC12A7/STIM1/ATP2C2/NCOA4/PLA2G12B/DMXL2/PTH2R/TMEM165/…	54
BP	GO:0007186	G protein-coupled receptor signaling pathway	110/2607	287/9260	0.383275	1.36138	3.89301	9.79e-05	0.00307179	0.00262937	P2RY12/GPRC5B/ADGRD2/AVPR1A/GPR158/CELSR1/AKAP13/C3AR1L/ADGRL3/NTSR1/CCR8L/CALCRL/CCR2/GPR132/LOC395551/CX3CR1/LGR5/SPNS2/CXCL12/ADM/ADGRL4/DGKQ/ADCY7/VIPR2/CNR1/LOC427545/SSTR4/LMBRD2/GNA13/LOC100858777/CCR5/ACKR4/ADGRG6/ADORA2B/GNA12/P2RY14/CYSLTR2/OPN3/GPR174/PTAFR/BDKRB1/HTR2A/P2RY2/GPR75/F2RL2/ACKR2/LOC427799/ADGRA3/CCL26/ADGRG2/P2RY6/MRGPRH/LPAR2/HTR1D/ARHGEF12/EDNRB/HTR7/ADGRA1/PDCL/ADCY9/…	53
BP	GO:0097435	supramolecular fiber organization	90/2607	235/9260	0.382979	1.36033	3.50232	0.000420034	0.0102356	0.00876137	GAS7/SYNPO2/LCP1/FMN1/CYFIP2/WASF3/PSTPIP1/SHROOM2/ELMO1/SERPINH1/FSCN1/SSH2/WASF2/FAM171A1/DIAPH3/FHOD3/SCIN/GSN/ACTR2/ADD3/LIMA1/LIMCH1/NIN/CYFIP1/MYO1E/PPP1R19B/RHOG/JMY/ADD1/CKAP2/PHACTR1/P3H4/CLIP2/HCLS1/CORO1C/GAS2L3/CAMSAP1/FCHSD2/CAMSAP2/VILL/CKAP5/ARHGEF10/ARHGAP28/PGM5/SSH1/PPP1R9A/CALD1/NEDD1/ARHGAP40/SVIL/MYO1D/CARMIL1/TMOD3/PLS3/CCDC88A/COTL1/PSTPIP2/RFLNB/ACTR3/CRTAP/GMFB/CDK5RAP2/E…	69
BP	GO:0098657	import into cell	64/2607	168/9260	0.380952	1.35313	2.8914	0.0031077	0.0432741	0.0370415	CD36/SLC6A4/SLC8A1/LDLRAD3/SLC39A10/UNC119/EPS15L1/LRP6/SNX18/XKR4/MRC1/SLC39A6/KCNJ16/FNBP1/STON2/KCNJ5/CLTC/NEURL1B/KCNJ2/SCARB2/SLC12A2/SYNJ1/KCNJ15/EHD4/CSNK1E/LRPAP1/GAK/WNK1/XKR5/BICD1/ATP9A/SLC12A9/GPR107/HEATR5A/ATP1A1/HEATR5B/SCARB1/CD47/MERTK/NCF4/DENND1B/TRPV2/REPS1/AP2A2/RAB32/C9orf72/EPS15/AP2M1/LRP4/SLC12A7/BLTP1/RAMP3/EPN2/BIN1/MYO6/DNAJC13/ANXA11/PIK3C3/SYNJ2/AP1G1/CLTCL1/PACSIN3/…	136
BP	GO:0007169	transmembrane receptor protein tyrosine kinase signaling pathway	63/2607	166/9260	0.379518	1.34804	2.83236	0.00368796	0.0483543	0.04139	VEGFRKDRL/NRP1/PDGFRA/NRP2/PDGFRB/CBL/UBASH3B/FLT1/CSF1R/PDGFB/KDR/EFNB2/PDGFD/TSPAN14/EPHB2/CBLB/IGFBP2/MMRN2/FLT4/EPHA5/FYN/INSR/FGFR2/TEK/PIK3R3/SHCBP1/GHR/FRS2/GAREM1/LYN/CAV2/NTRK2/SOGA1/ZAP70/EFNB1/IGF1R/EPHA4/DDR2L/SYK/EPHA1/SAMD12/LCP2/SPRY3/TIE1/TSPAN3/MERTK/LEPROT/KLB/ANGPT2/ANGPT1/EPHB1/PDGFC/CPNE3/TSPAN17/PIK3R2/HGF/EGFR/GPC1/SOCS5/GRB10/FOXO1/STAT3/VEGFA	52
BP	GO:0007399	nervous system development	139/2607	367/9260	0.378747	1.3453	4.2252	2.47e-05	0.000952226	0.00081508	SEMA5A/GRHL2/NRP1/ATP8A2/NRP2/RELN/PLXNB2/TANC2/GFRA1/ADGRL3/EFNB2/APLP2/GAS7/CLSTN2/SEMA3C/PLXNC1/UNC119/TENM4/EPHB2/LZTS1/DISC1/CNTN4/RUNX1/CXCL12/CYFIP2/SEMA6D/FN1/SDK1/RTN1/TIAM1/EPHA5/LZTS3/EMB/PLXNA4/SLIT2/ADGRG6/TENM3/ACVR1B/SEMA5B/TNFRSF1B/APP/PLXNA1/KIAA2022/PAK1/BSG/PAK3/NEURL1/SLIT1/ACSL3/ECT2/DAAM2/PLXND1/TACC1/SYNJ1/CYFIP1/SEMA3E/PPP1R19B/EDNRB/SEMA3A/DAG1/EFNB1/CLSTN1/PAK2/MTF1/EPHA…	15
BP	GO:0048699	generation of neurons	90/2607	239/9260	0.376569	1.33756	3.30957	0.000795383	0.0167392	0.0143283	SEMA5A/NRP1/ATP8A2/NRP2/RELN/PLXNB2/TANC2/EFNB2/APLP2/GAS7/SEMA3C/PLXNC1/TENM4/EPHB2/LZTS1/DISC1/RUNX1/CXCL12/CYFIP2/SEMA6D/SDK1/RTN1/TIAM1/EPHA5/LZTS3/EMB/PLXNA4/SLIT2/TENM3/SEMA5B/APP/PLXNA1/KIAA2022/PAK1/BSG/PAK3/SLIT1/ACSL3/PLXND1/CYFIP1/SEMA3E/PPP1R19B/SEMA3A/DAG1/EFNB1/PAK2/EPHA4/EPHA1/CAMSAP1/LAMA3/GPRIN3/HEY1/CAMSAP2/CDKL5/UNC5B/HOMER3/WNT11/PLXNB3/CDH2/LAMA2/PPP1R9A/SLIT3/TUBB3/NEFH/HECW…	15
BP	GO:0065009	regulation of molecular function	160/2607	425/9260	0.376471	1.33721	4.45493	8.99e-06	0.000450232	0.000385387	SERPINB10B/VEGFRKDRL/PPM1E/PDGFRA/PDGFRB/PLXNB2/CBL/UBASH3B/FLT1/CSF1R/PDGFB/KDR/PDGFD/ARHGEF5/ASAP2/PLXNC1/UNC119/LRP6/EDN2/CASP8AP2/LOC395551/SYNGAP1/SPIA4/CTSB/SIPA1L2/LOC101751678/CBLB/CYFIP2/ASAP1/SERPINB1/FLT4/TIAM1/CD74/IQGAP1/GNA13/PLXNA4/RASGRF1/SCN4B/HRG/SERPINH1/CCNG2/RASSF2/RPTOR/PLXNA1/INSR/FGFR2/NF1/TIMP3/TEK/BCR/SCARB2/MYO9A/TNFSF15/PTPRC/FAM173B/IL1RAP/ECT2/PLXND1/CCL26/KNG1/RAPGE…	66
BP	GO:0030182	neuron differentiation	86/2607	229/9260	0.375546	1.33393	3.20294	0.00113156	0.0211682	0.0181194	SEMA5A/NRP1/ATP8A2/NRP2/PLXNB2/TANC2/EFNB2/APLP2/GAS7/SEMA3C/PLXNC1/TENM4/EPHB2/LZTS1/RUNX1/CXCL12/CYFIP2/SEMA6D/SDK1/RTN1/TIAM1/EPHA5/LZTS3/EMB/PLXNA4/SLIT2/TENM3/SEMA5B/APP/PLXNA1/PAK1/BSG/PAK3/SLIT1/ACSL3/PLXND1/CYFIP1/SEMA3E/PPP1R19B/SEMA3A/DAG1/EFNB1/PAK2/EPHA4/EPHA1/CAMSAP1/LAMA3/GPRIN3/HEY1/CAMSAP2/CDKL5/UNC5B/HOMER3/WNT11/PLXNB3/CDH2/LAMA2/PPP1R9A/SLIT3/TUBB3/NEFH/HECW2/EPHB1/LAMA5/ACSL4/…	71
BP	GO:0065008	regulation of biological quality	174/2607	464/9260	0.375	1.33199	4.59289	4.78e-06	0.0003055	0.0002615	P2RY12/SEMA5A/ATP8A2/PLXNB2/UBASH3B/TANC2/VWF/AVPR1A/KCNK5/LOC769510/C3AR1L/CLSTN2/SEMA3C/PLXNC1/ATP11C/EDN2/MSN/ATP10D/LZTS1/AQP1/XKR4/RIMS2/ADM/CYFIP2/SEMA6D/SERPINC1/NPR3/PCSK5/FAM46B/SCRIB/LZTS3/PLXNA4/ATP11A/ATP10A/PROZ/DCP2/SCN4B/HRG/PRCP/PHIP/SEMA5B/ADORA2B/PLXNA1/LARP1/SSH2/FMNL2/FAM171A1/P2RY2/TNRC6C/SCIN/CPQ/GSN/F2RL2/LRRC1/LOC427799/PLXND1/ADD3/ERBIN/KNG1/SLC12A2/CYFIP1/HTR1D/RIMS4/SEM…	129
BP	GO:0007167	enzyme-linked receptor protein signaling pathway	91/2607	247/9260	0.368421	1.30862	3.07741	0.00164707	0.0283315	0.024251	VEGFRKDRL/GCNT2/NRP1/PDGFRA/NRP2/PDGFRB/CBL/UBASH3B/FLT1/CSF1R/PDGFB/KDR/EFNB2/PDGFD/TSPAN14/SKI/DACT2/EPHB2/FSTL4/CBLB/IGFBP2/MMRN2/FLT4/BMP6/ADAM9/EPHA5/GUCY2C/FAM83G/ACVR1B/FYN/INSR/SMURF2/FGFR2/TEK/PIK3R3/SHCBP1/TGFBR2/GHR/FRS2/GAREM1/LYN/CAV2/NTRK2/BMP10/SOGA1/ZAP70/EFNB1/IGF1R/NBL1/BCL9L/EPHA4/DDR2L/ACVR2A/SYK/EPHA1/TGFBR1/SAMD12/FSTL1/LCP2/SPRY3/ELAPOR2/SMAD3/TIE1/TSPAN3/SMURF1/MERTK/SKIL/…	75
BP	GO:0051128	regulation of cellular component organization	124/2607	337/9260	0.367953	1.30696	3.59321	0.000279271	0.00718346	0.00614885	SEMA5A/PLXNB2/TANC2/PLD1/WFDC1/CLSTN2/SEMA3C/PODXL/PLXNC1/SYNPO2/UNC119/MSN/LZTS1/NES/CYFIP2/SEMA6D/TIAM1/MKI67/WASF3/LZTS3/IQGAP1/PLXNA4/SLIT2/STON2/SEMA5B/RPTOR/PLXNA1/BUB1B/MIEF1/SSH2/WASF2/PAK1/MAPRE2/PAK3/SCIN/GSN/ECT2/PLXND1/ADD3/LIMCH1/CYFIP1/SEMA3E/BICD2/SEMA3A/RHOG/LRPAP1/ADD1/CKAP2/GAK/FYCO1/CLSTN1/PAK2/HCLS1/CAMSAP1/TTK/FCHSD2/BICD1/DOCK11/CAMSAP2/CDKL5/VILL/CLSTN3/ARHGEF10/ARHGAP28/HO…	61
BP	GO:0002376	immune system process	125/2607	340/9260	0.367647	1.30587	3.59702	0.000274934	0.00717152	0.00613863	TLR2A/CD88/THEMIS/CD200/UBASH3B/EOMES/LOC770026/CD180/TLR2/C3AR1L/C4A/CCR8L/SLC39A10/PAG1/LY86/CCR2/CD86/LOC395551/CX3CR1/CRPL1/CSF2RB/SEC14L1/CD14/CXCL12/CD1F/TF/ITK/CD74/BF2/BF1/FER/TNFSF11/CCR5/ACKR4/CD200L/FYN/TNFRSF1B/C6/BDKRB1/CTSV/CTSS/MARCHF1/C8B/TNFSF15/CD28/MAFB/ACKR2/TLR4/JAM2/MARCHF8/PTPRC/TLR15/PRF1/CCL26/LYN/CD4/PDCD1LG2/STAT1/TRAIL-LIKE/DOCK8/ZAP70/C3/CD7/VSIR/TRAT1/ITGA6/B2M/REL/F…	29
BP	GO:0022008	neurogenesis	98/2607	268/9260	0.365672	1.29886	3.10775	0.00147463	0.0265146	0.0226958	SEMA5A/NRP1/ATP8A2/NRP2/RELN/PLXNB2/TANC2/EFNB2/APLP2/GAS7/SEMA3C/PLXNC1/TENM4/EPHB2/LZTS1/DISC1/RUNX1/CXCL12/CYFIP2/SEMA6D/SDK1/RTN1/TIAM1/EPHA5/LZTS3/EMB/PLXNA4/SLIT2/ADGRG6/TENM3/SEMA5B/TNFRSF1B/APP/PLXNA1/KIAA2022/PAK1/BSG/PAK3/SLIT1/ACSL3/DAAM2/PLXND1/CYFIP1/SEMA3E/PPP1R19B/SEMA3A/DAG1/EFNB1/PAK2/EPHA4/TRAK2/LPAR1/EPHA1/CAMSAP1/LAMA3/GPRIN3/HEY1/CAMSAP2/CDKL5/UNC5B/NAV2/HOMER3/WNT11/PLXNB3/C…	43
BP	GO:0141124	intracellular signaling cassette	156/2607	432/9260	0.361111	1.28266	3.7663	0.000140243	0.0041892	0.00358584	ARHGAP33/ARHGAP31/NFATC2/ARHGAP19/DOCK4/PDGFB/RAB39A/AKAP13/PIK3CD/DENND4A/PDGFD/ARHGAP20/LOC395551/LURAP1/CD14/SIPA1L2/LOC101751678/IQSEC1/PPM1L/DOCK5/TIAM1/BMP6/CD74/GNA13/MAP2K6/RASGRF1/KSR1/DUSP16/ARFGEF2/RASSF2/GNA12/INSR/GPR174/TEK/PAK1/PAK3/F2RL2/PDE7A/CCL26/NFATC1/RAPGEF5/CAV2/CD4/NTRK2/ARHGEF12/SHISA5/PPP1R19B/BMP10/DOCK8/RGL4/DOCK2/RHOG/ITSN1/ARHGEF18/RGL1/MCF2L/TNFRSF19/NFAT5/IGF1R/P2R…	109
BP	GO:0048468	cell development	117/2607	328/9260	0.356707	1.26702	3.08207	0.00153543	0.027184	0.0232688	SEMA5A/NRP1/ATP8A2/NRP2/PLXNB2/UBASH3B/TANC2/EOMES/CSF1R/EFNB2/APLP2/GAS7/SEMA3C/PLXNC1/TENM4/EPHB2/LZTS1/RUNX1/TET2/CXCL12/ABHD2/CYFIP2/SEMA6D/SDK1/TIAM1/ITK/EPHA5/ANXA6/LZTS3/EMB/PLXNA4/SLIT2/ADGRG6/TENM3/SEMA5B/TNFRSF1B/APP/PLXNA1/JAK1/MYORG/LOC431653/PAK1/BSG/PAK3/FHOD3/SLIT1/MAFB/DAAM2/PLXND1/CYFIP1/SEMA3E/PPP1R19B/SELENON/COL6A1/SEMA3A/DAG1/ADD1/VSIR/EFNB1/PAK2/EPHA4/CORO1C/SYK/ACTN1/EPHA1/…	42
BP	GO:0042221	response to chemical	146/2607	423/9260	0.345154	1.22598	2.97801	0.0020252	0.0323333	0.0276765	AvBD7/AvBD1/SEMA5A/SESN3/CD88/PDGFRB/DOCK4/IL6ST/CD180/EDEM3/CSF1R/SEL1L/C3AR1L/CCR8L/SEMA3C/LY86/CCR2/IL31RA/CD86/LOC395551/CX3CR1/CSF2RB/NCOA3/CD14/CXCL12/LOC101751678/ABHD2/SEMA6D/SSTR4/CD74/CNTFR/FER/CYP2U1/CCR5/ACKR4/CPNE2/SLIT2/EDEM1/HIF1A/CREBRF/SEMA5B/RPTOR/CSF3R/JAK1/CYP2D6/PTAFR/PRLR/BDKRB1/TIMP3/PIK3R3/CYP2C23a/CYP2C23b/NR3C1/SLIT1/GHR/LYPD1/ACKR2/MED1/CCL26/LIFR/CAV2/CD4/PGR/P2RY6/SEM…	11
