# Supplementary material for: Bursa of Fabricius–independent B cells establish an IgA-mediated intestinal barrier that safeguards gut–liver homeostasis
Source: Proc Natl Acad Sci U S A. 2026 Jul 15;123(29):e2605569123. doi: 10.1073/pnas.2605569123 (PMC13389660; doi:10.1073/pnas.2605569123)
Supplement: Supplementary file 9 — Dataset S08 (XLSX) [file pnas.2605569123.sd08.xlsx]

## Sheet: S8
Dataset S8: Results of gene set enrichment analysis (GSEA) at D50 (associated with Figure S14C)
ID	Description	setSize	enrichmentScore	NES	pvalue	p.adjust	qvalue	rank	leading_edge
GO:0007155	cell adhesion	164	0.480146	3.36608	1e-10	3.67143e-09	2.11529e-09	2207	tags=69%, list=30%, signal=49%
GO:0016477	cell migration	119	0.501003	3.27791	1e-10	3.67143e-09	2.11529e-09	1842	tags=59%, list=25%, signal=45%
GO:0040011	locomotion	79	0.544571	3.21804	1e-10	3.67143e-09	2.11529e-09	1149	tags=52%, list=16%, signal=44%
GO:0098609	cell-cell adhesion	97	0.512077	3.20716	1e-10	3.67143e-09	2.11529e-09	2207	tags=74%, list=30%, signal=53%
GO:0009653	anatomical structure morphogenesis	184	0.432206	3.0888	1e-10	3.67143e-09	2.11529e-09	2402	tags=63%, list=33%, signal=43%
GO:0048870	cell motility	130	0.463824	3.08158	1e-10	3.67143e-09	2.11529e-09	1842	tags=56%, list=25%, signal=43%
GO:0000902	cell morphogenesis	101	0.479585	3.03059	1e-10	3.67143e-09	2.11529e-09	1819	tags=58%, list=25%, signal=44%
GO:0006955	immune response	142	0.441929	2.96732	1e-10	3.67143e-09	2.11529e-09	1955	tags=58%, list=27%, signal=44%
GO:0007166	cell surface receptor signaling pathway	358	0.369872	2.91045	1e-10	3.67143e-09	2.11529e-09	1975	tags=51%, list=27%, signal=39%
GO:0002376	immune system process	170	0.407817	2.87098	1e-10	3.67143e-09	2.11529e-09	1975	tags=55%, list=27%, signal=41%
GO:0007275	multicellular organism development	322	0.355066	2.71239	1e-10	3.67143e-09	2.11529e-09	1737	tags=46%, list=24%, signal=36%
GO:0032502	developmental process	474	0.320208	2.66746	1e-10	3.67143e-09	2.11529e-09	1738	tags=43%, list=24%, signal=35%
GO:0048731	system development	260	0.350323	2.65773	1e-10	3.67143e-09	2.11529e-09	1790	tags=45%, list=24%, signal=35%
GO:0009605	response to external stimulus	147	0.389462	2.63999	1e-10	3.67143e-09	2.11529e-09	1955	tags=52%, list=27%, signal=39%
GO:0048856	anatomical structure development	417	0.321392	2.5899	1e-10	3.67143e-09	2.11529e-09	1790	tags=44%, list=24%, signal=35%
GO:0050790	regulation of catalytic activity	187	0.360643	2.58877	1e-10	3.67143e-09	2.11529e-09	2078	tags=51%, list=28%, signal=38%
GO:0007186	G protein-coupled receptor signaling pathway	154	0.372164	2.56493	1e-10	3.67143e-09	2.11529e-09	1453	tags=44%, list=20%, signal=36%
GO:0007399	nervous system development	191	0.354729	2.55499	1e-10	3.67143e-09	2.11529e-09	1777	tags=46%, list=24%, signal=36%
GO:0006412	translation	193	-0.407755	-2.43575	1e-10	3.67143e-09	2.11529e-09	2859	tags=66%, list=39%, signal=42%
GO:0043043	peptide biosynthetic process	197	-0.400161	-2.39497	1e-10	3.67143e-09	2.11529e-09	2859	tags=66%, list=39%, signal=42%
GO:0048583	regulation of response to stimulus	359	0.286703	2.25515	1e-10	3.67143e-09	2.11529e-09	1955	tags=44%, list=27%, signal=34%
GO:0006468	protein phosphorylation	303	0.283112	2.12618	1.62844e-10	5.70695e-09	3.28805e-09	2135	tags=45%, list=29%, signal=33%
GO:0007167	enzyme-linked receptor protein signaling pathway	128	0.389178	2.59012	2.3264e-10	7.7985e-09	4.49309e-09	1584	tags=48%, list=21%, signal=39%
GO:0016310	phosphorylation	312	0.278714	2.12088	2.59363e-10	8.33204e-09	4.80049e-09	2316	tags=48%, list=31%, signal=34%
GO:0051239	regulation of multicellular organismal process	143	0.378574	2.56391	4.68881e-10	1.44603e-08	8.33128e-09	1737	tags=47%, list=24%, signal=37%
GO:0048667	cell morphogenesis involved in neuron differentiation	76	0.475475	2.78755	5.09947e-10	1.51219e-08	8.71245e-09	1819	tags=57%, list=25%, signal=43%
GO:0072359	circulatory system development	63	0.512137	2.83751	6.2438e-10	1.71927e-08	9.90557e-09	2186	tags=67%, list=30%, signal=47%
GO:0065009	regulation of molecular function	233	0.309402	2.29294	6.11487e-10	1.71927e-08	9.90557e-09	2156	tags=48%, list=29%, signal=35%
GO:0048812	neuron projection morphogenesis	79	0.45977	2.71692	8.65506e-10	2.1526e-08	1.24022e-08	1819	tags=56%, list=25%, signal=43%
GO:0048858	cell projection morphogenesis	79	0.45977	2.71692	8.65506e-10	2.1526e-08	1.24022e-08	1819	tags=56%, list=25%, signal=43%
GO:0120039	plasma membrane bounded cell projection morphogenesis	79	0.45977	2.71692	8.65506e-10	2.1526e-08	1.24022e-08	1819	tags=56%, list=25%, signal=43%
GO:0098742	cell-cell adhesion via plasma-membrane adhesion molecules	44	0.581172	2.88888	9.92079e-10	2.39029e-08	1.37716e-08	2174	tags=84%, list=29%, signal=60%
GO:0007409	axonogenesis	68	0.488954	2.77013	1.18261e-09	2.763e-08	1.5919e-08	1819	tags=59%, list=25%, signal=45%
GO:0006935	chemotaxis	45	0.575712	2.87823	1.33818e-09	2.94781e-08	1.69838e-08	1149	tags=56%, list=16%, signal=47%
GO:0042330	taxis	45	0.575712	2.87823	1.33818e-09	2.94781e-08	1.69838e-08	1149	tags=56%, list=16%, signal=47%
GO:0061564	axon development	70	0.477022	2.71563	1.43023e-09	3.06307e-08	1.76478e-08	1819	tags=58%, list=25%, signal=44%
GO:0022008	neurogenesis	133	0.36677	2.43643	2.49908e-09	5.20755e-08	3.00032e-08	1777	tags=49%, list=24%, signal=37%
GO:0030154	cell differentiation	264	0.290689	2.2004	2.90542e-09	5.74378e-08	3.30927e-08	1821	tags=44%, list=25%, signal=34%
GO:0048869	cellular developmental process	264	0.290689	2.2004	2.90542e-09	5.74378e-08	3.30927e-08	1821	tags=44%, list=25%, signal=34%
GO:0051336	regulation of hydrolase activity	97	0.419304	2.62612	3.84274e-09	7.40688e-08	4.26746e-08	2187	tags=61%, list=30%, signal=43%
GO:0032989	cellular anatomical entity morphogenesis	86	0.438041	2.62892	4.75931e-09	8.94983e-08	5.15643e-08	1821	tags=54%, list=25%, signal=41%
GO:0001944	vasculature development	43	0.573289	2.83923	5.08616e-09	9.33674e-08	5.37935e-08	2186	tags=77%, list=30%, signal=54%
GO:0065008	regulation of biological quality	259	0.287683	2.17842	5.58747e-09	1.00185e-07	5.77213e-08	1791	tags=42%, list=24%, signal=33%
GO:0007411	axon guidance	51	0.532018	2.72516	6.58625e-09	1.12844e-07	6.50151e-08	1819	tags=65%, list=25%, signal=49%
GO:0097485	neuron projection guidance	51	0.532018	2.72516	6.58625e-09	1.12844e-07	6.50151e-08	1819	tags=65%, list=25%, signal=49%
GO:0030334	regulation of cell migration	53	0.520052	2.71764	7.84142e-09	1.31429e-07	7.57226e-08	1819	tags=62%, list=25%, signal=47%
GO:0006952	defense response	96	0.416974	2.59429	8.50549e-09	1.37027e-07	7.89477e-08	1888	tags=53%, list=26%, signal=40%
GO:0042221	response to chemical	233	0.295123	2.18712	8.53084e-09	1.37027e-07	7.89477e-08	1171	tags=31%, list=16%, signal=27%
GO:0006396	RNA processing	265	-0.344347	-2.14159	9.02205e-09	1.41959e-07	8.17895e-08	3837	tags=82%, list=52%, signal=41%
GO:0040012	regulation of locomotion	55	0.510657	2.70182	1.73947e-08	2.68226e-07	1.54538e-07	1819	tags=62%, list=25%, signal=47%
GO:0034470	ncRNA processing	137	-0.413098	-2.32865	1.94645e-08	2.94257e-07	1.69536e-07	3837	tags=91%, list=52%, signal=45%
GO:0035556	intracellular signal transduction	393	0.242182	1.92759	2.02591e-08	3.0038e-07	1.73063e-07	2185	tags=43%, list=30%, signal=32%
GO:0006518	peptide metabolic process	225	-0.350737	-2.12442	2.89936e-08	4.15679e-07	2.39493e-07	2859	tags=62%, list=39%, signal=39%
GO:0048522	positive regulation of cellular process	456	0.229492	1.86029	2.91137e-08	4.15679e-07	2.39493e-07	1861	tags=36%, list=25%, signal=29%
GO:0048646	anatomical structure formation involved in morphogenesis	53	0.506201	2.64525	3.03833e-08	4.25919e-07	2.45393e-07	838	tags=42%, list=11%, signal=37%
GO:0001568	blood vessel development	40	0.559466	2.74675	3.69696e-08	4.91459e-07	2.83154e-07	2186	tags=75%, list=30%, signal=53%
GO:0048514	blood vessel morphogenesis	40	0.559466	2.74675	3.69696e-08	4.91459e-07	2.83154e-07	2186	tags=75%, list=30%, signal=53%
GO:2000145	regulation of cell motility	54	0.506204	2.66764	3.6971e-08	4.91459e-07	2.83154e-07	1819	tags=61%, list=25%, signal=46%
GO:0022603	regulation of anatomical structure morphogenesis	59	0.485034	2.63274	3.85642e-08	4.9555e-07	2.8551e-07	1777	tags=56%, list=24%, signal=43%
GO:0048666	neuron development	100	0.395698	2.48828	3.84853e-08	4.9555e-07	2.8551e-07	1819	tags=51%, list=25%, signal=39%
GO:0034660	ncRNA metabolic process	171	-0.382662	-2.2535	4.2629e-08	5.38802e-07	3.1043e-07	3844	tags=87%, list=52%, signal=43%
GO:0048699	generation of neurons	122	0.367229	2.39009	4.47106e-08	5.55998e-07	3.20337e-07	1819	tags=49%, list=25%, signal=37%
GO:0007156	homophilic cell adhesion via plasma membrane adhesion molecules	38	0.572304	2.76837	5.58697e-08	6.83738e-07	3.93935e-07	2174	tags=84%, list=29%, signal=60%
GO:0048468	cell development	168	0.318748	2.21202	6.39064e-08	7.69872e-07	4.43561e-07	1821	tags=46%, list=25%, signal=36%
GO:0042254	ribosome biogenesis	108	-0.438747	-2.38694	7.0484e-08	8.36049e-07	4.81688e-07	3831	tags=94%, list=52%, signal=46%
GO:0022900	electron transport chain	40	-0.585007	-2.56622	7.69398e-08	8.98797e-07	5.1784e-07	2340	tags=80%, list=32%, signal=55%
GO:0035295	tube development	44	0.532606	2.64746	8.01227e-08	9.22009e-07	5.31214e-07	2186	tags=70%, list=30%, signal=50%
GO:0022613	ribonucleoprotein complex biogenesis	132	-0.402958	-2.27015	8.40051e-08	9.52469e-07	5.48764e-07	3831	tags=90%, list=52%, signal=44%
GO:0002682	regulation of immune system process	92	0.400464	2.46033	9.36937e-08	1.04692e-06	6.03184e-07	1888	tags=52%, list=26%, signal=39%
GO:0141124	intracellular signaling cassette	220	0.27906	2.04151	1.16124e-07	1.27903e-06	7.36908e-07	1848	tags=42%, list=25%, signal=32%
GO:0048584	positive regulation of response to stimulus	158	0.326644	2.27017	1.19883e-07	1.30183e-06	7.50045e-07	1955	tags=50%, list=27%, signal=38%
GO:0030182	neuron differentiation	117	0.356875	2.31638	1.49064e-07	1.59623e-06	9.19663e-07	1819	tags=48%, list=25%, signal=37%
GO:0001525	angiogenesis	36	0.567621	2.75676	1.84765e-07	1.95143e-06	1.12431e-06	1112	tags=53%, list=15%, signal=45%
GO:0050793	regulation of developmental process	109	0.359128	2.27893	2.7589e-07	2.87447e-06	1.65612e-06	1819	tags=47%, list=25%, signal=36%
GO:0035239	tube morphogenesis	42	0.53017	2.63973	2.8952e-07	2.97627e-06	1.71477e-06	2186	tags=71%, list=30%, signal=51%
GO:0050776	regulation of immune response	63	0.441919	2.44846	4.28796e-07	4.35002e-06	2.50626e-06	1888	tags=59%, list=26%, signal=44%
GO:0051241	negative regulation of multicellular organismal process	43	0.518524	2.568	4.83353e-07	4.83981e-06	2.78845e-06	1439	tags=56%, list=20%, signal=45%
GO:0042773	ATP synthesis coupled electron transport	32	-0.607477	-2.53743	5.35474e-07	5.22596e-06	3.01093e-06	2340	tags=84%, list=32%, signal=58%
GO:0042775	mitochondrial ATP synthesis coupled electron transport	32	-0.607477	-2.53743	5.35474e-07	5.22596e-06	3.01093e-06	2340	tags=84%, list=32%, signal=58%
GO:0031175	neuron projection development	94	0.385465	2.37495	5.99766e-07	5.78025e-06	3.33028e-06	1819	tags=52%, list=25%, signal=39%
GO:0043087	regulation of GTPase activity	58	0.453177	2.45429	6.19491e-07	5.89664e-06	3.39734e-06	2144	tags=66%, list=29%, signal=47%
GO:0042060	wound healing	32	0.576807	2.70616	6.55571e-07	6.16397e-06	3.55136e-06	2419	tags=81%, list=33%, signal=55%
GO:0007010	cytoskeleton organization	260	0.256126	1.94311	6.63574e-07	6.16404e-06	3.5514e-06	2597	tags=54%, list=35%, signal=36%
GO:0006364	rRNA processing	79	-0.452495	-2.30947	7.28697e-07	6.6884e-06	3.85351e-06	3831	tags=95%, list=52%, signal=46%
GO:0006119	oxidative phosphorylation	38	-0.568224	-2.47652	7.70941e-07	6.99288e-06	4.02894e-06	2581	tags=84%, list=35%, signal=55%
GO:0007169	transmembrane receptor protein tyrosine kinase signaling pathway	92	0.379961	2.33437	9.88321e-07	8.86041e-06	5.10491e-06	1556	tags=47%, list=21%, signal=37%
GO:0070887	cellular response to chemical stimulus	169	0.297233	2.08187	1.17277e-06	1.03932e-05	5.98801e-06	1132	tags=30%, list=15%, signal=26%
GO:0022904	respiratory electron transport chain	37	-0.575363	-2.48329	1.35106e-06	1.18371e-05	6.81993e-06	2340	tags=86%, list=32%, signal=59%
GO:0030036	actin cytoskeleton organization	146	0.310939	2.09937	1.4171e-06	1.22762e-05	7.07292e-06	2520	tags=58%, list=34%, signal=39%
GO:0019646	aerobic electron transport chain	31	-0.60549	-2.48173	1.46573e-06	1.25564e-05	7.23435e-06	2340	tags=84%, list=32%, signal=57%
GO:0043085	positive regulation of catalytic activity	111	0.351201	2.25859	1.56181e-06	1.32325e-05	7.6239e-06	1266	tags=38%, list=17%, signal=32%
GO:0030029	actin filament-based process	152	0.296366	2.03067	1.63529e-06	1.37044e-05	7.89578e-06	2520	tags=57%, list=34%, signal=38%
GO:0045333	cellular respiration	51	-0.513865	-2.37288	1.72992e-06	1.43416e-05	8.26288e-06	2720	tags=78%, list=37%, signal=50%
GO:0044093	positive regulation of molecular function	135	0.326005	2.16384	1.83291e-06	1.50337e-05	8.66167e-06	1266	tags=35%, list=17%, signal=29%
GO:0009611	response to wounding	34	0.544848	2.62418	1.93095e-06	1.56712e-05	9.02893e-06	2419	tags=76%, list=33%, signal=52%
GO:0043604	amide biosynthetic process	223	-0.326651	-1.98014	1.99064e-06	1.59874e-05	9.2111e-06	2859	tags=61%, list=39%, signal=38%
GO:0009607	response to biotic stimulus	70	0.396926	2.25965	2.16917e-06	1.70656e-05	9.83231e-06	1955	tags=54%, list=27%, signal=40%
GO:0016072	rRNA metabolic process	85	-0.42808	-2.20527	2.14994e-06	1.70656e-05	9.83231e-06	3831	tags=93%, list=52%, signal=45%
GO:0050878	regulation of body fluid levels	30	0.567885	2.60401	2.42572e-06	1.88912e-05	1.08841e-05	2652	tags=87%, list=36%, signal=56%
GO:0002684	positive regulation of immune system process	76	0.389005	2.28061	3.70628e-06	2.82925e-05	1.63007e-05	1888	tags=51%, list=26%, signal=39%
GO:0048519	negative regulation of biological process	432	0.207029	1.66512	3.67994e-06	2.82925e-05	1.63007e-05	2427	tags=45%, list=33%, signal=32%
GO:0010646	regulation of cell communication	289	0.237651	1.82284	3.80601e-06	2.87689e-05	1.65752e-05	1960	tags=41%, list=27%, signal=31%
GO:0098542	defense response to other organism	59	0.420671	2.28338	4.16432e-06	3.11717e-05	1.79596e-05	1955	tags=56%, list=27%, signal=41%
GO:0031344	regulation of cell projection organization	44	0.474634	2.3593	4.3681e-06	3.20743e-05	1.84796e-05	1777	tags=57%, list=24%, signal=43%
GO:0120035	regulation of plasma membrane bounded cell projection organization	44	0.474634	2.3593	4.3681e-06	3.20743e-05	1.84796e-05	1777	tags=57%, list=24%, signal=43%
GO:0023051	regulation of signaling	290	0.236834	1.81177	5.25802e-06	3.82447e-05	2.20346e-05	1960	tags=41%, list=27%, signal=31%
GO:0007596	blood coagulation	28	0.560794	2.5363	6.46815e-06	4.61754e-05	2.66039e-05	2652	tags=86%, list=36%, signal=55%
GO:0007599	hemostasis	28	0.560794	2.5363	6.46815e-06	4.61754e-05	2.66039e-05	2652	tags=86%, list=36%, signal=55%
GO:0044419	biological process involved in interspecies interaction between organisms	71	0.391198	2.23667	6.89823e-06	4.87939e-05	2.81125e-05	1955	tags=54%, list=27%, signal=40%
GO:0010975	regulation of neuron projection development	36	0.516517	2.50856	7.34696e-06	5.14955e-05	2.96691e-05	1777	tags=61%, list=24%, signal=47%
GO:0009100	glycoprotein metabolic process	99	0.340239	2.12385	7.49337e-06	5.20485e-05	2.99877e-05	2141	tags=49%, list=29%, signal=36%
GO:0033108	mitochondrial respiratory chain complex assembly	33	-0.562888	-2.37519	7.64922e-06	5.26567e-05	3.03381e-05	3034	tags=94%, list=41%, signal=56%
GO:0050817	coagulation	29	0.542234	2.4865	8.17041e-06	5.57467e-05	3.21184e-05	2652	tags=83%, list=36%, signal=53%
GO:0030198	extracellular matrix organization	32	0.536128	2.51531	9.72041e-06	6.5169e-05	3.7547e-05	1942	tags=75%, list=26%, signal=55%
GO:0045229	external encapsulating structure organization	32	0.536128	2.51531	9.72041e-06	6.5169e-05	3.7547e-05	1942	tags=75%, list=26%, signal=55%
GO:0009060	aerobic respiration	46	-0.515657	-2.32652	1.00882e-05	6.70516e-05	3.86317e-05	2581	tags=76%, list=35%, signal=50%
GO:0051240	positive regulation of multicellular organismal process	64	0.39749	2.22033	1.3335e-05	8.78745e-05	5.06287e-05	1424	tags=43%, list=19%, signal=35%
GO:0032101	regulation of response to external stimulus	65	0.404828	2.2409	1.5863e-05	0.000103647	5.97163e-05	1948	tags=54%, list=26%, signal=40%
GO:0015980	energy derivation by oxidation of organic compounds	56	-0.470535	-2.21254	1.69919e-05	0.00011009	6.34285e-05	2731	tags=75%, list=37%, signal=48%
GO:0043062	extracellular structure organization	33	0.519729	2.48057	1.78959e-05	0.000114981	6.62462e-05	1942	tags=73%, list=26%, signal=54%
GO:0030335	positive regulation of cell migration	32	0.523014	2.45378	1.84454e-05	0.000115621	6.66149e-05	1149	tags=50%, list=16%, signal=42%
GO:0040017	positive regulation of locomotion	32	0.523014	2.45378	1.84454e-05	0.000115621	6.66149e-05	1149	tags=50%, list=16%, signal=42%
GO:2000147	positive regulation of cell motility	32	0.523014	2.45378	1.84454e-05	0.000115621	6.66149e-05	1149	tags=50%, list=16%, signal=42%
GO:0043207	response to external biotic stimulus	69	0.391615	2.21533	1.90418e-05	0.00011745	6.76685e-05	1955	tags=54%, list=27%, signal=40%
GO:0051707	response to other organism	69	0.391615	2.21533	1.90418e-05	0.00011745	6.76685e-05	1955	tags=54%, list=27%, signal=40%
GO:0030155	regulation of cell adhesion	36	0.496153	2.40966	2.10179e-05	0.00012861	7.40982e-05	1819	tags=67%, list=25%, signal=50%
GO:0050770	regulation of axonogenesis	28	0.539939	2.44198	2.11911e-05	0.000128649	7.41207e-05	1777	tags=68%, list=24%, signal=52%
GO:0009966	regulation of signal transduction	265	0.234709	1.77692	2.51202e-05	0.00015131	8.71769e-05	1955	tags=41%, list=27%, signal=31%
GO:0007264	small GTPase-mediated signal transduction	106	0.319314	2.02201	2.61256e-05	0.000156146	8.99631e-05	2674	tags=59%, list=36%, signal=38%
GO:0001667	ameboidal-type cell migration	29	0.515011	2.36166	3.38355e-05	0.000200671	0.000115616	1431	tags=55%, list=19%, signal=45%
GO:0007005	mitochondrion organization	82	-0.402113	-2.06545	4.52962e-05	0.00026659	0.000153596	2804	tags=63%, list=38%, signal=40%
GO:0006091	generation of precursor metabolites and energy	78	-0.403079	-2.05146	5.4184e-05	0.000316484	0.000182342	2731	tags=68%, list=37%, signal=43%
GO:0051128	regulation of cellular component organization	177	0.261339	1.84881	5.58727e-05	0.000323894	0.000186611	1875	tags=40%, list=25%, signal=31%
GO:0002764	immune response-regulating signaling pathway	38	0.461965	2.23464	6.28945e-05	0.000361878	0.000208496	1888	tags=58%, list=26%, signal=43%
GO:0001775	cell activation	50	0.411101	2.10598	6.54122e-05	0.000373576	0.000215235	1689	tags=52%, list=23%, signal=40%
GO:0002253	activation of immune response	48	0.418316	2.11481	6.91768e-05	0.000392172	0.000225949	1888	tags=54%, list=26%, signal=41%
GO:2000026	regulation of multicellular organismal development	66	0.374205	2.09052	7.01279e-05	0.000394662	0.000227384	1819	tags=49%, list=25%, signal=37%
GO:0043549	regulation of kinase activity	72	0.363805	2.08626	7.44403e-05	0.000415895	0.000239617	1060	tags=33%, list=14%, signal=29%
GO:0009888	tissue development	56	0.388969	2.06267	7.74889e-05	0.000429812	0.000247636	1203	tags=38%, list=16%, signal=32%
GO:0050778	positive regulation of immune response	57	0.394462	2.11247	9.58523e-05	0.000527872	0.000304133	1888	tags=54%, list=26%, signal=41%
GO:0034330	cell junction organization	53	0.395775	2.0682	0.000100192	0.00054786	0.000315649	1845	tags=46%, list=25%, signal=35%
GO:0002757	immune response-activating signaling pathway	37	0.451933	2.18663	0.000105681	0.000573803	0.000330596	1888	tags=57%, list=26%, signal=42%
GO:0052547	regulation of peptidase activity	28	0.504311	2.28084	0.00012882	0.000689724	0.000397384	2187	tags=68%, list=30%, signal=48%
GO:0052548	regulation of endopeptidase activity	28	0.504311	2.28084	0.00012882	0.000689724	0.000397384	2187	tags=68%, list=30%, signal=48%
GO:0051338	regulation of transferase activity	77	0.344868	2.02863	0.00012973	0.000689807	0.000397431	1060	tags=31%, list=14%, signal=27%
GO:0051056	regulation of small GTPase mediated signal transduction	45	0.423491	2.11722	0.000141865	0.000746033	0.000429826	2716	tags=73%, list=37%, signal=47%
GO:0006508	proteolysis	316	0.206972	1.56835	0.00014224	0.000746033	0.000429826	1993	tags=37%, list=27%, signal=28%
GO:0042325	regulation of phosphorylation	93	0.313845	1.92613	0.000152301	0.000789336	0.000454775	1060	tags=28%, list=14%, signal=24%
GO:0120036	plasma membrane bounded cell projection organization	168	0.246342	1.70955	0.000152543	0.000789336	0.000454775	2396	tags=49%, list=33%, signal=34%
GO:0006839	mitochondrial transport	28	-0.53739	-2.13984	0.000162406	0.000834767	0.00048095	3003	tags=89%, list=41%, signal=53%
GO:0010466	negative regulation of peptidase activity	20	0.56693	2.32818	0.000168782	0.000856127	0.000493256	2187	tags=75%, list=30%, signal=53%
GO:0010951	negative regulation of endopeptidase activity	20	0.56693	2.32818	0.000168782	0.000856127	0.000493256	2187	tags=75%, list=30%, signal=53%
GO:0032103	positive regulation of response to external stimulus	35	0.467808	2.26208	0.000180458	0.000909367	0.000523931	1888	tags=57%, list=26%, signal=43%
GO:0007266	Rho protein signal transduction	28	0.496533	2.24566	0.000185416	0.000928284	0.000534829	2674	tags=79%, list=36%, signal=50%
GO:0098657	import into cell	90	0.30842	1.86487	0.000188389	0.000937081	0.000539898	1886	tags=46%, list=26%, signal=34%
GO:0019220	regulation of phosphate metabolic process	106	0.290562	1.83995	0.000230461	0.00113175	0.000652059	1060	tags=25%, list=14%, signal=22%
GO:0051174	regulation of phosphorus metabolic process	106	0.290562	1.83995	0.000230461	0.00113175	0.000652059	1060	tags=25%, list=14%, signal=22%
GO:0048523	negative regulation of cellular process	391	0.191666	1.53485	0.000238589	0.00116425	0.000670783	2427	tags=44%, list=33%, signal=31%
GO:0006954	inflammatory response	45	0.41197	2.05962	0.000243589	0.00118035	0.000680059	1366	tags=47%, list=19%, signal=38%
GO:0042273	ribosomal large subunit biogenesis	36	-0.48282	-2.05293	0.00024495	0.00118035	0.000680059	3830	tags=100%, list=52%, signal=48%
GO:0042327	positive regulation of phosphorylation	61	0.360995	1.97947	0.000252479	0.00120908	0.000696607	934	tags=31%, list=13%, signal=27%
GO:0070848	response to growth factor	51	0.393936	2.01786	0.000286139	0.00135346	0.000779791	1883	tags=55%, list=26%, signal=41%
GO:0071363	cellular response to growth factor stimulus	51	0.393936	2.01786	0.000286139	0.00135346	0.000779791	1883	tags=55%, list=26%, signal=41%
GO:0097435	supramolecular fiber organization	127	0.276619	1.82822	0.000309069	0.001453	0.000837144	2520	tags=55%, list=34%, signal=37%
GO:0043603	amide metabolic process	281	-0.266123	-1.66694	0.000330352	0.00154365	0.00088937	2859	tags=56%, list=39%, signal=35%
GO:0045321	leukocyte activation	39	0.424383	2.0547	0.000332443	0.00154406	0.000889606	1424	tags=49%, list=19%, signal=40%
GO:0033674	positive regulation of kinase activity	47	0.395378	1.98638	0.000334504	0.00154432	0.00088976	788	tags=34%, list=11%, signal=31%
GO:0006399	tRNA metabolic process	78	-0.379721	-1.93258	0.000346326	0.00158939	0.000915724	3769	tags=85%, list=51%, signal=42%
GO:0045861	negative regulation of proteolysis	21	0.54529	2.26754	0.000360102	0.00163317	0.000940947	2187	tags=71%, list=30%, signal=50%
GO:0009101	glycoprotein biosynthetic process	84	0.318951	1.89665	0.000360063	0.00163317	0.000940947	2141	tags=48%, list=29%, signal=34%
GO:0035023	regulation of Rho protein signal transduction	20	0.544051	2.23423	0.000363248	0.0016378	0.000943617	2674	tags=85%, list=36%, signal=54%
GO:0009617	response to bacterium	28	0.477088	2.15772	0.000406236	0.00182097	0.00104915	1145	tags=43%, list=16%, signal=36%
GO:0002768	immune response-regulating cell surface receptor signaling pathway	20	0.540485	2.21958	0.000411279	0.00183293	0.00105604	1768	tags=70%, list=24%, signal=53%
GO:0060284	regulation of cell development	42	0.409077	2.0368	0.000464891	0.00204818	0.00118005	1737	tags=55%, list=24%, signal=42%
GO:0071495	cellular response to endogenous stimulus	106	0.28226	1.78738	0.000463198	0.00204818	0.00118005	1616	tags=38%, list=22%, signal=30%
GO:0051960	regulation of nervous system development	41	0.402	1.98878	0.000481085	0.00210748	0.00121422	1737	tags=50%, list=24%, signal=38%
GO:0048513	animal organ development	99	0.290109	1.81093	0.000502861	0.00219043	0.00126201	1644	tags=37%, list=22%, signal=29%
GO:0043086	negative regulation of catalytic activity	38	0.42236	2.04306	0.000548472	0.00237569	0.00136875	2628	tags=74%, list=36%, signal=48%
GO:0051347	positive regulation of transferase activity	52	0.368641	1.90564	0.000576937	0.00248502	0.00143174	788	tags=31%, list=11%, signal=28%
GO:0006665	sphingolipid metabolic process	46	0.391829	1.95828	0.000594588	0.00254682	0.00146735	2392	tags=57%, list=32%, signal=38%
GO:1902850	microtubule cytoskeleton organization involved in mitosis	21	0.531138	2.20869	0.000614286	0.00261666	0.00150758	2672	tags=77%, list=36%, signal=49%
GO:0051345	positive regulation of hydrolase activity	51	0.378413	1.93835	0.000652298	0.00273327	0.00157477	1605	tags=47%, list=22%, signal=37%
GO:0010562	positive regulation of phosphorus metabolic process	65	0.342302	1.89479	0.000651365	0.00273327	0.00157477	934	tags=29%, list=13%, signal=26%
GO:0045937	positive regulation of phosphate metabolic process	65	0.342302	1.89479	0.000651365	0.00273327	0.00157477	934	tags=29%, list=13%, signal=26%
GO:0030030	cell projection organization	169	0.244468	1.71229	0.000678331	0.00282699	0.00162877	2396	tags=48%, list=33%, signal=33%
GO:1902531	regulation of intracellular signal transduction	148	0.250324	1.7054	0.000781993	0.00324149	0.00186758	2185	tags=47%, list=30%, signal=33%
GO:0140546	defense response to symbiont	54	0.368239	1.94057	0.000800937	0.00330226	0.00190259	1955	tags=54%, list=27%, signal=40%
GO:0033627	cell adhesion mediated by integrin	20	0.521374	2.1411	0.000814554	0.00334054	0.00192465	2130	tags=80%, list=29%, signal=57%
GO:0071526	semaphorin-plexin signaling pathway	21	0.522511	2.17282	0.000845398	0.00344869	0.00198695	1149	tags=52%, list=16%, signal=44%
GO:0009142	nucleoside triphosphate biosynthetic process	20	-0.563385	-2.04678	0.000932968	0.00376606	0.00216981	1252	tags=55%, list=17%, signal=46%
GO:0009201	ribonucleoside triphosphate biosynthetic process	20	-0.563385	-2.04678	0.000932968	0.00376606	0.00216981	1252	tags=55%, list=17%, signal=46%
GO:0034329	cell junction assembly	32	0.440291	2.06568	0.000971297	0.00390037	0.00224719	1845	tags=52%, list=25%, signal=39%
GO:0042274	ribosomal small subunit biogenesis	30	-0.494291	-2.01831	0.000981806	0.00392214	0.00225973	3565	tags=93%, list=48%, signal=48%
GO:0060627	regulation of vesicle-mediated transport	30	0.446894	2.04921	0.000989494	0.00393247	0.00226569	2180	tags=63%, list=30%, signal=45%
GO:0050767	regulation of neurogenesis	32	0.438473	2.05715	0.00101447	0.00401104	0.00231095	1737	tags=56%, list=24%, signal=43%
GO:0010033	response to organic substance	158	0.243511	1.6924	0.00110552	0.00434875	0.00250553	1108	tags=26%, list=15%, signal=23%
GO:0010647	positive regulation of cell communication	108	0.274178	1.72319	0.00113553	0.00442167	0.00254754	1779	tags=45%, list=24%, signal=35%
GO:0023056	positive regulation of signaling	108	0.274178	1.72319	0.00113553	0.00442167	0.00254754	1779	tags=45%, list=24%, signal=35%
GO:0007219	Notch signaling pathway	22	0.499549	2.08974	0.00115283	0.0044665	0.00257337	2062	tags=64%, list=28%, signal=46%
GO:0007188	adenylate cyclase-modulating G protein-coupled receptor signaling pathway	35	0.430714	2.08272	0.00120533	0.00463519	0.00267056	1992	tags=57%, list=27%, signal=42%
GO:0070085	glycosylation	68	0.313789	1.77774	0.0012084	0.00463519	0.00267056	1458	tags=34%, list=20%, signal=27%
GO:0043547	positive regulation of GTPase activity	39	0.39968	1.9351	0.0012379	0.00472487	0.00272223	1955	tags=56%, list=27%, signal=42%
GO:0009719	response to endogenous stimulus	111	0.278066	1.78825	0.00124831	0.00474113	0.00273159	1616	tags=38%, list=22%, signal=30%
GO:0008033	tRNA processing	45	-0.426452	-1.91789	0.00128456	0.00482079	0.00277749	3829	tags=91%, list=52%, signal=44%
GO:0006643	membrane lipid metabolic process	63	0.323599	1.7929	0.00128805	0.00482079	0.00277749	2105	tags=44%, list=29%, signal=32%
GO:0009967	positive regulation of signal transduction	96	0.28277	1.75932	0.00128404	0.00482079	0.00277749	1779	tags=45%, list=24%, signal=34%
GO:0071310	cellular response to organic substance	131	0.253235	1.68173	0.00135808	0.00505837	0.00291437	1108	tags=27%, list=15%, signal=23%
GO:0040008	regulation of growth	25	0.468848	2.00747	0.0014706	0.00545113	0.00314066	1730	tags=56%, list=23%, signal=43%
GO:0007189	adenylate cyclase-activating G protein-coupled receptor signaling pathway	27	0.45089	2.00123	0.0014878	0.0054885	0.00316219	1507	tags=52%, list=20%, signal=41%
GO:0071396	cellular response to lipid	20	0.503713	2.06858	0.00156439	0.00574355	0.00330914	1083	tags=50%, list=15%, signal=43%
GO:0030148	sphingolipid biosynthetic process	27	0.448553	1.99086	0.00162184	0.00591379	0.00340722	2392	tags=67%, list=32%, signal=45%
GO:0051248	negative regulation of protein metabolic process	57	0.340688	1.82449	0.0016261	0.00591379	0.00340722	1126	tags=33%, list=15%, signal=28%
GO:0016192	vesicle-mediated transport	247	0.205742	1.53125	0.00166926	0.00604224	0.00348123	2868	tags=52%, list=39%, signal=33%
GO:0050865	regulation of cell activation	30	0.431752	1.97978	0.00181951	0.00655533	0.00377684	1689	tags=53%, list=23%, signal=41%
GO:1990542	mitochondrial transmembrane transport	23	-0.517266	-1.94024	0.00209066	0.0074972	0.0043195	3003	tags=87%, list=41%, signal=52%
GO:0048878	chemical homeostasis	100	0.268779	1.69017	0.00219392	0.00783106	0.00451185	1690	tags=37%, list=23%, signal=29%
GO:0003013	circulatory system process	31	0.422774	1.97336	0.00226422	0.00800788	0.00461373	1219	tags=45%, list=17%, signal=38%
GO:0008015	blood circulation	31	0.422774	1.97336	0.00226422	0.00800788	0.00461373	1219	tags=45%, list=17%, signal=38%
GO:0006950	response to stress	353	0.184807	1.44386	0.00230188	0.00810388	0.00466904	1955	tags=32%, list=27%, signal=25%
GO:0042110	T cell activation	23	0.481078	2.0519	0.00236146	0.00827583	0.00476811	1424	tags=61%, list=19%, signal=49%
GO:0007015	actin filament organization	99	0.269418	1.68177	0.00246279	0.0085919	0.00495021	2520	tags=56%, list=34%, signal=37%
GO:0031589	cell-substrate adhesion	36	0.394171	1.91437	0.00249907	0.0086792	0.00500051	1284	tags=44%, list=17%, signal=37%
GO:0030162	regulation of proteolysis	50	0.336783	1.72527	0.0025158	0.00869814	0.00501142	2187	tags=50%, list=30%, signal=35%
GO:0051346	negative regulation of hydrolase activity	24	0.458568	1.9608	0.00254099	0.00870714	0.0050166	2762	tags=83%, list=37%, signal=52%
GO:0006470	protein dephosphorylation	62	0.319072	1.76995	0.00253758	0.00870714	0.0050166	934	tags=29%, list=13%, signal=26%
GO:0002252	immune effector process	32	0.415705	1.95033	0.00276197	0.00942248	0.00542875	1802	tags=56%, list=24%, signal=43%
GO:0002181	cytoplasmic translation	24	-0.507172	-1.92785	0.00288004	0.009782	0.00563589	2790	tags=83%, list=38%, signal=52%
GO:0032259	methylation	42	-0.408108	-1.803	0.00291681	0.00982035	0.00565798	3763	tags=90%, list=51%, signal=45%
GO:0043414	macromolecule methylation	42	-0.408108	-1.803	0.00291681	0.00982035	0.00565798	3763	tags=90%, list=51%, signal=45%
GO:0016054	organic acid catabolic process	35	-0.443817	-1.88569	0.00294232	0.00982048	0.00565805	1954	tags=54%, list=27%, signal=40%
GO:0046395	carboxylic acid catabolic process	35	-0.443817	-1.88569	0.00294232	0.00982048	0.00565805	1954	tags=54%, list=27%, signal=40%
GO:0006022	aminoglycan metabolic process	22	0.472787	1.97779	0.0029956	0.00995519	0.00573567	1872	tags=59%, list=25%, signal=44%
GO:0045087	innate immune response	48	0.348874	1.76374	0.00313317	0.0103677	0.00597334	1955	tags=52%, list=27%, signal=39%
GO:0015914	phospholipid transport	23	0.465924	1.98726	0.00332492	0.0109552	0.00631181	1580	tags=61%, list=21%, signal=48%
GO:0006486	protein glycosylation	67	0.302585	1.70471	0.00338253	0.0110506	0.00636677	1458	tags=33%, list=20%, signal=27%
GO:0043413	macromolecule glycosylation	67	0.302585	1.70471	0.00338253	0.0110506	0.00636677	1458	tags=33%, list=20%, signal=27%
GO:0055085	transmembrane transport	285	0.189195	1.44484	0.00348113	0.0113247	0.0065247	1697	tags=31%, list=23%, signal=25%
GO:0006672	ceramide metabolic process	31	0.410531	1.91621	0.00360158	0.0116673	0.00672209	1483	tags=42%, list=20%, signal=34%
GO:0007178	transmembrane receptor protein serine/threonine kinase signaling pathway	35	0.405757	1.96204	0.00376114	0.0121332	0.00699053	1883	tags=57%, list=26%, signal=43%
GO:0007417	central nervous system development	44	0.348055	1.7301	0.00408457	0.0131217	0.00756005	1502	tags=36%, list=20%, signal=29%
GO:0141091	transforming growth factor beta receptor superfamily signaling pathway	34	0.392252	1.88923	0.00428995	0.0137243	0.00790722	1883	tags=56%, list=26%, signal=42%
GO:0006887	exocytosis	43	0.367876	1.82192	0.00434474	0.0138421	0.00797512	2612	tags=67%, list=35%, signal=44%
GO:0051246	regulation of protein metabolic process	174	0.215477	1.51538	0.00437446	0.0138794	0.00799662	1204	tags=24%, list=16%, signal=20%
GO:0030001	metal ion transport	119	0.241803	1.58204	0.00452925	0.0143117	0.00824566	1733	tags=38%, list=24%, signal=29%
GO:0099536	synaptic signaling	55	0.324345	1.71606	0.00485735	0.0152858	0.00880689	2073	tags=58%, list=28%, signal=42%
GO:0042592	homeostatic process	112	0.246032	1.58966	0.00488642	0.0153148	0.00882358	1690	tags=35%, list=23%, signal=27%
GO:0002831	regulation of response to biotic stimulus	27	0.41152	1.82649	0.00536094	0.016734	0.00964124	1888	tags=52%, list=26%, signal=39%
GO:0001558	regulation of cell growth	20	0.46292	1.90105	0.00543774	0.0168374	0.00970082	1149	tags=45%, list=16%, signal=38%
GO:0030203	glycosaminoglycan metabolic process	20	0.462301	1.89851	0.00543774	0.0168374	0.00970082	1468	tags=50%, list=20%, signal=40%
GO:0045595	regulation of cell differentiation	52	0.318695	1.64746	0.00549075	0.0169335	0.00975619	1737	tags=46%, list=24%, signal=36%
GO:0048585	negative regulation of response to stimulus	116	0.250233	1.6176	0.00565452	0.0173691	0.0100072	1951	tags=41%, list=26%, signal=31%
GO:0032102	negative regulation of response to external stimulus	27	0.410775	1.82319	0.00568527	0.0173887	0.0100185	1334	tags=48%, list=18%, signal=40%
GO:0044255	cellular lipid metabolic process	189	0.204185	1.46753	0.00570601	0.0173887	0.0100185	1966	tags=35%, list=27%, signal=26%
GO:0090066	regulation of anatomical structure size	70	0.282446	1.60793	0.00608676	0.0184759	0.0106449	1730	tags=44%, list=23%, signal=34%
GO:0002694	regulation of leukocyte activation	28	0.415262	1.8781	0.00619083	0.0187182	0.0107844	1424	tags=46%, list=19%, signal=38%
GO:0045216	cell-cell junction organization	22	0.443422	1.85495	0.00642553	0.0193519	0.0111496	1845	tags=55%, list=25%, signal=41%
GO:0007267	cell-cell signaling	110	0.239377	1.52858	0.00664757	0.0199427	0.01149	2073	tags=49%, list=28%, signal=36%
GO:0033993	response to lipid	24	0.422409	1.80618	0.00716978	0.021426	0.0123445	1217	tags=46%, list=17%, signal=38%
GO:0071345	cellular response to cytokine stimulus	51	0.323378	1.65644	0.00736929	0.0219371	0.0126391	1092	tags=33%, list=15%, signal=29%
GO:0030490	maturation of SSU-rRNA	21	-0.503659	-1.86131	0.00753862	0.0223549	0.0128797	3540	tags=95%, list=48%, signal=50%
GO:0022618	protein-RNA complex assembly	47	-0.371714	-1.68522	0.00760088	0.0224532	0.0129364	3570	tags=81%, list=48%, signal=42%
GO:0051094	positive regulation of developmental process	40	0.340934	1.67385	0.00798684	0.0234499	0.0135106	1737	tags=44%, list=24%, signal=34%
GO:0034097	response to cytokine	56	0.300184	1.59185	0.00799913	0.0234499	0.0135106	1303	tags=34%, list=18%, signal=28%
GO:0042255	ribosome assembly	23	-0.468871	-1.75872	0.0086784	0.0253449	0.0146024	3570	tags=91%, list=48%, signal=47%
GO:0080134	regulation of response to stress	65	0.291583	1.61404	0.00875745	0.0254792	0.0146798	1948	tags=40%, list=26%, signal=30%
GO:0009141	nucleoside triphosphate metabolic process	40	-0.387107	-1.6981	0.00880485	0.0255208	0.0147038	1252	tags=62%, list=17%, signal=52%
GO:0031325	positive regulation of cellular metabolic process	220	0.190648	1.39472	0.00892539	0.0257733	0.0148493	813	tags=17%, list=11%, signal=15%
