# Supplementary material for: Bursa of Fabricius–independent B cells establish an IgA-mediated intestinal barrier that safeguards gut–liver homeostasis
Source: Proc Natl Acad Sci U S A. 2026 Jul 15;123(29):e2605569123. doi: 10.1073/pnas.2605569123 (PMC13389660; doi:10.1073/pnas.2605569123)
Supplement: Supplementary file 11 — Dataset S10 (XLSX) [file pnas.2605569123.sd10.xlsx]

## Sheet: S10
Dataset S10: Average Nucleotide Identity (ANI) between the representative isolate and 46 Streptococcus species genomes
RefSeq assembly accession ID	Names	ANI (%)	Matching fragments	Total fragments
NA	Streptococcus alactolyticus JCM 31116	98.58	475	529
GCF_000441535.1	Streptococcus lutetiensis 033	82.6102	297	529
GCF_040801805.1	Streptococcus pluranimalium	79.8721	121	529
GCF_000011825.1	Streptococcus thermophilus LMG 18311	79.7299	117	529
GCF_000253315.1	Streptococcus salivarius JIM8777	79.5379	147	529
GCF_000317855.1	Streptococcus dysgalactiae subsp. equisimilis AC-2713	79.2257	116	529
GCF_000012705.1	Streptococcus agalactiae A909	79.1233	106	529
GCF_000010705.1	Streptococcus dysgalactiae subsp. equisimilis GGS 124	79.0994	121	529
GCF_041081565.1	Streptococcus hillyeri	78.8908	115	529
GCF_002220115.1	Streptococcus iniae	78.8894	106	529
GCF_009738555.1	Streptococcus canis	78.7807	120	529
GCF_000006785.2	Streptococcus pyogenes M1 GAS	78.7804	124	529
GCF_008803015.1	Streptococcus ratti	78.3721	112	529
GCF_003627135.1	Streptococcus koreensis	NA	NA	NA
GCF_003627155.1	Streptococcus gwangjuensis	NA	NA	NA
GCF_008726365.3	Streptococcus anginosus	NA	NA	NA
GCF_016906085.1	Streptococcus porcinus	NA	NA	NA
GCF_017639855.1	Streptococcus zhangguiae	NA	NA	NA
GCF_019774635.1	Streptococcus halichoeri	NA	NA	NA
GCF_024346585.1	Streptococcus toyakuensis	NA	NA	NA
GCF_042140045.1	Streptococcus nidrosiense	NA	NA	NA
GCF_044361625.1	Streptococcus parasuis	NA	NA	NA
GCF_044503215.1	Streptococcus tangpeifui	NA	NA	NA
GCF_050228515.1	Streptococcus sanguinis	NA	NA	NA
GCF_000006885.1	Streptococcus pneumoniae TIGR4	NA	NA	NA
GCF_000007465.2	Streptococcus mutans UA159	NA	NA	NA
GCF_000009545.1	Streptococcus uberis 0140J	NA	NA	NA
GCF_000014205.1	Streptococcus sanguinis SK36	NA	NA	NA
GCF_000017005.1	Streptococcus gordonii str. Challis substr. CH1	NA	NA	NA
GCF_000018185.1	Streptococcus suis GZ1	NA	NA	NA
GCF_000026585.1	Streptococcus equi subsp. equi 4047	NA	NA	NA
GCF_000027165.1	Streptococcus mitis B6	NA	NA	NA
GCF_000027185.1	Streptococcus gallolyticus UCN34	NA	NA	NA
GCF_000164675.2	Streptococcus parasanguinis ATCC 15912	NA	NA	NA
GCF_000187935.1	Streptococcus parauberis NCFD 2020	NA	NA	NA
GCF_000253155.1	Streptococcus oralis Uo5	NA	NA	NA
GCF_000306805.1	Streptococcus intermedius JTH08	NA	NA	NA
GCF_000385925.1	Streptococcus cristatus AS 1.3089	NA	NA	NA
GCF_000463395.1	Streptococcus constellatus subsp. pharyngis C232	NA	NA	NA
GCF_000463465.1	Streptococcus anginosus C1051	NA	NA	NA
GCF_000479315.1	Streptococcus ilei	NA	NA	NA
GCF_001623565.1	Streptococcus marmotae	NA	NA	NA
GCF_003086355.1	Streptococcus chenjunshii	NA	NA	NA
GCF_003172975.1	Streptococcus sobrinus	NA	NA	NA
GCF_003595525.1	Streptococcus respiraculi	NA	NA	NA
GCF_003609975.1	Streptococcus ruminantium	NA	NA	NA
