# Supplementary material for: Bursa of Fabricius–independent B cells establish an IgA-mediated intestinal barrier that safeguards gut–liver homeostasis
Source: Proc Natl Acad Sci U S A. 2026 Jul 15;123(29):e2605569123. doi: 10.1073/pnas.2605569123 (PMC13389660; doi:10.1073/pnas.2605569123)
Supplement: Supplementary file 12 — Dataset S11 (XLSX) [file pnas.2605569123.sd11.xlsx]

## Sheet: S11
Dataset S11: Source of whole-genome sequencing data used in Figure S15G and S15H
Species	ID	Origin	place	Platform	# of Bases	Size	published date
Streptococcus alactolyticus	ERR10502767	chicken	Upper digestive tract	Illumina NovaSeq 6000	1.5G	451.2Mb	2023-04-22
	ERR2632047	Unknown	Unknown	Illumina HiSeq 2500	1.4G	511.9Mb	2018-07-04
	SRR11789470	chicken	Gut	NextSeq 500	951.2M	331Mb	2020-05-14
	SRR13041705	porcine	Feces	Illumina MiSeq	555.4M	302.6Mb	2021-12-01
	SRR13041707	porcine	Feces	Illumina MiSeq	217.3M	105.4Mb	2021-12-01
	SRR28468044	mouse	Feces	Illumina NovaSeq 6000	1.2G	367.8Mb	2024-07-31
	SRR31382137	porcine	Gut	Illumina HiSeq 2500	374.9M	123.5Mb	2024-11-18
	SRR31382182	porcine	Gut	Illumina HiSeq 2500	489M	159.2Mb	2024-11-18
	SRR31382184	porcine	Gut	Illumina HiSeq 2500	879.3M	288.5Mb	2024-11-18
	SRR31382207	porcine	Gut	Illumina HiSeq 2500	1.7G	549.2Mb	2024-11-18
	SRR31382212	porcine	Gut	Illumina HiSeq 2500	570.9M	184.4Mb	2024-11-18
	SRR31382216	porcine	Gut	Illumina HiSeq 2500	718.5M	233.7Mb	2024-11-18
	SRR31382217	porcine	Gut	Illumina HiSeq 2500	466.3M	152.3Mb	2024-11-18
	SRR31382221	porcine	Gut	Illumina HiSeq 2500	187.8M	62.9Mb	2024-11-18
	SRR31382227	porcine	Gut	Illumina HiSeq 2500	1.2G	396.8Mb	2024-11-18
	SRR31382258	porcine	Gut	Illumina HiSeq 2500	567.5M	185.4Mb	2024-11-18
	SRR33888681	porcine	Feces	NextSeq 2000	186M	66.9Mb	2025-06-09
	SRR33888996	porcine	Feces	NextSeq 2000	301M	110Mb	2025-06-09
	SRR33889000	porcine	Feces	NextSeq 2000	263.9M	93.9Mb	2025-06-09
	SRR33889001	porcine	Feces	NextSeq 2000	319.6M	114.8Mb	2025-06-09
	SRR33889005	porcine	Feces	NextSeq 2000	320M	115.6Mb	2025-06-09
	SRR33889006	porcine	Feces	NextSeq 2000	400M	143.6Mb	2025-06-09
	SRR33889007	porcine	Feces	NextSeq 2000	275.8M	99.6Mb	2025-06-09
	SRR33889017	porcine	Feces	NextSeq 2000	383.1M	139.5Mb	2025-06-09
	SRR9720058	porcine	Gut	Illumina MiSeq	813.2M	376.9Mb	2020-04-15
	SRR9720062	porcine	Gut	Illumina MiSeq	820.6M	403.3Mb	2020-04-15
	SRR9720106	porcine	Gut	Illumina MiSeq	933.2M	446.7Mb	2020-04-15
	SRR9720128	porcine	Gut	Illumina MiSeq	758.4M	372.3Mb	2020-04-15
	SRR9720154	porcine	Gut	Illumina MiSeq	826M	390.2Mb	2020-04-15
	This study	chicken	Liver	Illumina NovaSeq 6000	2.1Gb	NA	NA
Lactobacilus cristpas	ERR12906250	human	Vagina	Illumina MiSeq	420.9M	243.8Mb	2025-06-06
	SRR16002668	human	Urine	NextSeq 500	961.4M	384.9Mb	2021-09-21
	SRR12559910	human	Feces	Illumina HiSeq 4000	1.4G	560.8Mb	2020-11-26
	SRR26087527	human	Urinary tract	Illumina NovaSeq 6000	430.5M	123.6Mb	2023-09-18
	SRR26087529	human	Urinary tract	Illumina NovaSeq 6000	366.9M	105.1Mb	2023-09-18
	SRR26633014	human	Commercial dietary supplements	NextSeq 500	1.4G	645.7Mb	2023-11-01
	SRR28784456	human	Urinary tract	NextSeq 2000	564.3M	199.2Mb	2024-04-23
	SRR29713967	human	Vagina	NextSeq 2000	388.8M	136Mb	2024-07-05
	SRR29713984	human	Urinary tract	NextSeq 2000	376.1M	131.8Mb	2024-07-05
	SRR29792338	human	Vagina	Illumina NovaSeq 6000	5G	1.6Gb	2024-07-12
	SRR32317138	human	Vagina	Illumina MiSeq	583.4M	324.4Mb	2025-02-12
	SRR32486414	Unknown	Unknown	Illumina NovaSeq 6000	617.9M	212.7Mb	2025-02-25
	SRR28705709	chicken	Gut	Illumina NovaSeq X Plus	1.3G	338.1Mb	2024-12-01
	SRR28682725	chicken	Gut	Illumina NovaSeq 6000	1.4G	420.9Mb	2024-12-01
	SRR10240879	chicken	Gut	NextSeq 500	259.2M	103.8Mb	2019-10-08
	SRR10255366	chicken	Gut	HiSeq X Ten	1.5G	536.1Mb	2020-11-07
	SRR28705715	chicken	Gut	Illumina NovaSeq X Plus	1.3G	356.5Mb	2024-12-01
	SRR28974802	chicken	Gut	Illumina NovaSeq 6000	1.1G	337.5Mb	2024-12-01
	SRR28682731	chicken	Gut	Illumina NovaSeq 6000	1.3G	402.4Mb	2024-12-01
	SRR12559899	porcine	Feces	Illumina HiSeq 4000	1.6G	608.1Mb	2020-11-26
	SRR28705702	chicken	Gut	Illumina NovaSeq X Plus	1.4G	373.1Mb	2024-12-01
	SRR28682738	chicken	Gut	Illumina NovaSeq 6000	1.4G	416.6Mb	2024-12-01
	SRR12559603	porcine	Feces	Illumina HiSeq 4000	1.3G	452.3Mb	2020-11-26
	SRR10255372	chicken	Gut	HiSeq X Ten	1.4G	501Mb	2020-11-07
	SRR28974798	chicken	Gut	Illumina NovaSeq 6000	958.6M	304.9Mb	2024-12-01
	SRR10240885	chicken	Gut	NextSeq 500	597.3M	244.9Mb	2019-10-08
	SRR10240880	chicken	Gut	NextSeq 500	536.2M	220.8Mb	2019-10-08
	SRR10240883	chicken	Gut	NextSeq 500	669.9M	287.4Mb	2019-10-08
	SRR28974801	chicken	Gut	Illumina NovaSeq 6000	945.6M	295.6Mb	2024-12-01
	SRR28974800	chicken	Gut	Illumina NovaSeq 6000	1G	317.6Mb	2024-12-01
	SRR26772071	human	Vagina	NextSeq 2000	442.7M	154.2Mb	2023-11-09
	SRR26087535	human	Urinary tract	Illumina NovaSeq 6000	395.5M	113Mb	2023-09-18
	ERR13720180	Unknown	Unknown	Illumina MiSeq	2.9G	944.9Mb	2024-10-10
	ERR12875017	human	Vagina	Illumina MiSeq	209.1M	92.6Mb	2025-06-07
	ERR12875125	human	Vagina	Illumina MiSeq	347.1M	202.4Mb	2025-06-06
	SRR28592942	human	Vagina	Illumina MiSeq	446.1M	260.9Mb	2025-06-06
	ERR12875134	human	Vagina	Illumina MiSeq	278.4M	162.1Mb	2025-06-06
	SRR28592933	human	Vagina	Illumina MiSeq	481.4M	282.9Mb	2025-06-06
	ERR12875126	human	Vagina	Illumina MiSeq	398M	236.1Mb	2025-06-07
	SRR32486366	Unknown	Unknown	Illumina NovaSeq 6000	639.1M	214.8Mb	2025-02-25
	SRR32486361	Unknown	Unknown	Illumina NovaSeq 6000	466M	158.6Mb	2025-02-25
Staphylococcus chromogenes	DRR015841	Unknown	Unknown	Illumina HiSeq 2000	1.2G	693.9Mb	2014-05-14
	ERR10212668	cow	Unknown	Illumina HiSeq 2500	298.3M	178.6Mb	2024-07-22
	SRR11728241	Unknown	Unknown	NextSeq 550	540.5M	202.8Mb	2021-01-24
	SRR11728242	Unknown	Unknown	NextSeq 550	591.4M	220.4Mb	2021-01-24
	SRR16631540	porcine	Oral fluids	NextSeq 500	277.1M	119.3Mb	2022-06-25
	SRR16631682	porcine	Unknown	NextSeq 500	293.7M	127Mb	2022-06-25
	SRR27835306	cow	Teat apex	Illumina MiSeq	105.6M	58.5Mb	2025-01-29
	SRR27835314	cow	Teat apex	Illumina MiSeq	145.6M	80.5Mb	2025-01-29
	SRR27835344	cow	Teat apex	Illumina MiSeq	155.6M	86.1Mb	2025-01-29
	SRR29932266	cow	Quarter Milk	NextSeq 2000	323.4M	118.4Mb	2024-07-23
	SRR5029773	porcine	Skin	Illumina MiSeq	353.2M	224.8Mb	2016-12-02
	SRR8924451	cow	Nasopharynx	NextSeq 500	295M	144.1Mb	2019-04-17
	ERR10212657	cow	Unknown	Illumina HiSeq 2500	350.2M	207Mb	2024-07-22
	ERR10212658	cow	Unknown	Illumina HiSeq 2500	443M	255.7Mb	2024-07-22
	SRR21111352	cow	Milk	NextSeq 2000	469.8M	154.7Mb	2023-04-16
	SRR14571917	cow	Milk	Illumina NovaSeq 6000	460.1M	206.1Mb	2021-12-23
	ERR10212659	cow	Unknown	Illumina HiSeq 2500	302.1M	177.5Mb	2024-07-22
	SRR29932295	bostaurus	Milk	NextSeq 2000	350.5M	127.4Mb	2024-07-23
	SRR29932289	bostaurus	Milk	NextSeq 2000	305.7M	111.3Mb	2024-07-23
	SRR29932282	bostaurus	Milk	NextSeq 2000	322.6M	117Mb	2024-07-23
	SRR29932280	bostaurus	Milk	NextSeq 2000	291.1M	106.2Mb	2024-07-23
	SRR29932274	bostaurus	Milk	NextSeq 2000	282.9M	102.9Mb	2024-07-23
	SRR29932272	bostaurus	Milk	NextSeq 2000	339.2M	123.6Mb	2024-07-23
	SRR29932273	bostaurus	Milk	NextSeq 2000	326.6M	119Mb	2024-07-23
	SRR34003605	bostaurus	Unknown	DNBSEQ-G400	1.5G	1,010Mb	2025-06-17
	SRR29932283	bostaurus	Milk	NextSeq 2000	319.4M	114.5Mb	2024-07-23
	ERR10212653	cow	Unknown	Illumina HiSeq 2500	334M	194.7Mb	2024-07-22
	SRR21111293	cow	Feces	NextSeq 2000	794.4M	255.1Mb	2023-04-16
	SRR21002712	cow	Milk	Illumina HiSeq 1000	1.4G	444.8Mb	2022-08-10
	SRR16631679	porcine	Unknown	NextSeq 500	294.6M	126.9Mb	2022-06-25
	SRR34630863	chicken	Feces	Illumina MiSeq	202.1M	112.7Mb	2025-07-21
Staphylococcus epidermidis	ERR13821342	Unknown	Unknown	Illumina MiSeq	435.6M	227Mb	2024-10-16
	ERR14759234	human	Unknown	NextSeq 550	531.3M	224.2Mb	2025-03-20
	ERR9724020	enviroment	Behind the handle of the pass through cabinet	Illumina NovaSeq 6000	1.1G	390.3Mb	2024-08-23
	SRR31002042	human	Gut	NextSeq 500	2.3G	894.7Mb	2024-10-15
	SRR31358327	plant	Root	Illumina NovaSeq 6000	685.3M	226.6Mb	2024-11-15
	SRR31745331	laboratorystrain	Unknown	NextSeq 550	1.5G	471.6Mb	2024-12-17
	SRR32342900	toothpaste	Unknown	Illumina MiSeq	665.7M	313.1Mb	2025-02-14
	SRR32342901	Unknown	Unknown	Illumina MiSeq	329.2M	155.8Mb	2025-02-14
	SRR32825403	human	Facial skin	Illumina HiSeq X	247.5M	99.6Mb	2025-05-01
	SRR33065699	human	Tissue	Illumina NovaSeq X Plus	431.2M	110.9Mb	2025-04-10
	SRR33442765	human	Nasal cavity	NextSeq 2000	384.9M	133.3Mb	2025-05-06
	SRR33450777	human	Oral cavity	NextSeq 2000	458.8M	126.5Mb	2025-05-06
	ERR15161607	Unknown	Unknown	Illumina HiSeq 2500	445.7M	197.7Mb	2025-06-28
	SRR33570962	human	Stool	Illumina NovaSeq 6000	1G	348.4Mb	2025-05-15
	SRR33570963	human	Stool	Illumina NovaSeq 6000	1.1G	373.3Mb	2025-05-15
	SRR33450793	human	Oral cavity	NextSeq 2000	572.8M	174.4Mb	2025-05-06
	SRR33442802	human	Urinary tract	NextSeq 2000	463.6M	130.4Mb	2025-05-06
	SRR32825406	human	Facial skin	Illumina HiSeq X	843.5M	341.6Mb	2025-05-01
	SRR32825648	human	Facial skin	Illumina HiSeq X	689.9M	283.5Mb	2025-05-01
	SRR16631468	porcine	Unknown	NextSeq 500	271.3M	117.9Mb	2022-06-25
	SRR9701150	dog	Mouth	Illumina MiSeq	925.8M	590.7Mb	2019-07-18
	SRR31342695	plant	Root	Illumina NovaSeq 6000	892M	279.1Mb	2024-11-14
	SRR30107128	human	Nasal swab	Illumina NovaSeq X Plus	418.4M	114.2Mb	2024-08-14
	SRR26639257	human	Unknown	Illumina NovaSeq 6000	1.5G	489Mb	2023-11-21
	SRR26144025	human	Skin	Illumina NovaSeq 6000	1G	387.4Mb	2024-02-02
	SRR18268927	human	Blood	DNBSEQ-G400	665.3M	439.6Mb	2022-03-31
	SRR26046645	milk	Unknown	Illumina NovaSeq 6000	1G	335.9Mb	2023-09-13
	SRR25626986	human	Blood	Illumina MiSeq	632.6M	297.2Mb	2023-08-13
	SRR24081547	human	Unknown	NextSeq 500	1G	412.4Mb	2023-04-05
	SRR23063648	human	skin	Illumina NovaSeq 6000	2.4G	797.6Mb	2023-05-02
	ERR10446204	human	blood	Illumina MiSeq	545.3M	275.3Mb	2022-11-01
	SRR32823964	human	facial skin	Illumina NovaSeq 6000	346.8M	122.4Mb	2025-05-01
	SRR34991239	human	Hip/Knee	Illumina NovaSeq 6000	521.9M	219.2Mb	2025-08-15
	SRR35197478	Unknown	Unknown	Illumina NovaSeq 6000	944.3M	281Mb	2025-08-31
	ERR13821339	Unknown	Unknown	Illumina MiSeq	303.1M	163.6Mb	2024-10-16
	SRR35160604	environment	wastewater	NextSeq 2000	442.2M	126.6Mb	2025-08-27
	SRR34991240	human	Hip/Knee	Illumina NovaSeq 6000	479.6M	201Mb	2025-08-15
Lactobacillus salivarius	SRR11789355	chicken	Cecum	NextSeq 500	803M	275.8Mb	2020-05-14
	SRR15667874	chicken	Ileum	Illumina MiSeq	371.9M	221.3Mb	2021-09-17
	SRR24969084	chicken	Cecum	Illumina MiSeq	2.3G	1.3Gb	2023-06-20
	SRR24969101	chicken	Cecum	NextSeq 500	1.5G	639.1Mb	2023-06-20
	SRR24554514	chicken	Unknown	Illumina MiSeq	273.5M	101.3Mb	2023-05-14
Lactobacillus oris	ERR10502802	chicken	Jejunum	Illumina NovaSeq 6000	1.2G	370.7Mb	2023-04-22
	ERR570266	Unknown	Unknown	Illumina HiSeq 2000	510.9M	345.9Mb	2014-07-28
	SRR21606643	chicken	Feces	NextSeq 500	211.9M	83.4Mb	2022-09-16
	SRR22574290	human	Unknown	Illumina NovaSeq 6000	1.4G	441.4Mb	2022-12-08
	SRR28593048	human	Vagina	Illumina MiSeq	205.6M	111.2Mb	2025-06-06
	ERR204045	Unknown	Unknown	Illumina HiSeq 2000	452.1M	294.5Mb	2012-12-13
Lactobacillus reuteri	ERR10502707	chicken	Crop	Illumina NovaSeq 6000	1.4G	430.4Mb	2023-04-22
	SRR10059212	chicken	Intestine	Illumina HiSeq 4000	1.3G	439.6Mb	2020-10-03
	SRR11789390	chicken	Cecum	NextSeq 500	573.2M	204.8Mb	2020-05-14
	SRR12559496	chicken	Feces	Illumina HiSeq 4000	1.2G	375.5Mb	2020-11-26
Lactobacillus johnsonii	SRR12560059	chicken	Feces	Illumina HiSeq 4000	1.5G	538.1Mb	2020-11-26
	SRR12560062	chicken	Feces	llumina HiSeq 4000	1.5G	509.3Mb	2020-11-26
	SRR15667803	chicken	Intestine	Illumina MiSeq	456.8M	271.9Mb	2021-09-17
	SRR25548319	chicken	Unknown	Illumina NovaSeq 6000	1.5G	516.5Mb	2023-08-09
	ERR12875318	human	Vagina	Illumina MiSeq	180.8M	76.8Mb	2025-06-07
	SRR20636009	chicken	Feces	Illumina MiSeq	151.7M	85.6Mb	2022-07-25
Lactobacillus portuensis	SRR11952752	human	Urine	Illumina NovaSeq 6000	3.2G	1.2Gb	2022-07-31
	SRR25546982	human	Urine	NextSeq 500	837.4M	338.8Mb	2023-08-07
Enterococcus avium	ERR10178408	human	Unknown	NextSeq 2000	1.2G	380.4Mb	2024-07-20
	SRR22980543	human	Feces	NextSeq 550	235.5M	96.4Mb	2023-01-05
	SRR27463883	human	Blood	NextSeq 500	347.9M	141.8Mb	2024-01-09
	SRR8245165	cow	Unknown	Illumina MiSeq	264.3M	144.9Mb	2018-11-27
Enterococcus faecalis	SRR10905407	chicken	Unknown	Illumina MiSeq	623.9M	345.5Mb	2020-01-16
	SRR19751403	chicken	Meat	Illumina NovaSeq 6000	1.5G	457.9Mb	2022-06-28
	SRR25100722	chicken	Food	Illumina MiSeq	257.6M	141.2Mb	2023-06-30
	SRR33411370	cat	Urine	Illumina MiSeq	353M	174.6Mb	2025-05-02
Escherichia fergusonii	ERR273802	Unknown	Unknown	Illumina HiSeq 2000	1.1G	676.9Mb	2013-05-27
	SRR15598555	chicken	Feces	NextSeq 500	423.7M	171.1Mb	2021-08-24
	SRR30176937	chicken	Feces	Illumina MiSeq	414.4M	234.8Mb	2024-08-09
	SRR31707518	chicken	Gizzard	NextSeq 1000	510.7M	175.7Mb	2024-12-13
Shigella dysenteriae	ERR11596992	human	Stool	NextSeq 500	1.5G	593.2Mb	2023-09-21
	SRR28869509	human	Unknown	NextSeq 550	220.1M	92.9Mb	2024-05-02
	SRR30421573	human	Feces	NextSeq 500	459.1M	194.7Mb	2024-08-27
	SRR30888105	human	Unknown	Illumina MiSeq	336.7M	191Mb	2024-10-04
Vagococcus fluvialis	DRR015953	Unknown	Unknown	Illumina HiSeq 2500	1.9G	1Gb	2014-05-14
	SRR11455850	cow	Urine	NextSeq 550	385.2M	146.5Mb	2020-04-02
	SRR7168672	Unknown	Unknown	Illumina HiSeq 2500	1.5G	640.6Mb	2018-05-15
	SRR9062706	chicken	Feces	Illumina MiSeq	579M	326.3Mb	2019-05-15
	SRR27379193	environment	Wastewater	Illumina MiSeq	298.9M	139.4Mb	2023-12-29
	SRR19419636	hymeniacidonperlevis	Marine sponge	Illumina NovaSeq 6000	732.9M	229.2Mb	2022-05-26
