# Supplementary material for: Bursa of Fabricius–independent B cells establish an IgA-mediated intestinal barrier that safeguards gut–liver homeostasis
Source: Proc Natl Acad Sci U S A. 2026 Jul 15;123(29):e2605569123. doi: 10.1073/pnas.2605569123 (PMC13389660; doi:10.1073/pnas.2605569123)
Supplement: Supplementary file 13 — Dataset S12 (XLSX) [file pnas.2605569123.sd12.xlsx]

## Sheet: S12
Dataset S12: Quality of genome assemblies of bacterial isolates
Species	ID	Total length (bp)	# contigs (≥ 1000 bp)	Largest contig	N50	GC content	# N's per 100 kbp
Streptococcus alactolyticus	ERR10502767	2170726	208	170439	31777	41.53	0
	ERR2632047	1681153	47	151643	63031	40.52	0
	SRR11789470	1645167	29	266422	114791	40.37	0
	SRR13041705	1672427	97	103435	33825	40.72	0
	SRR13041707	1747982	162	70914	19818	40.72	0
	SRR28468044	1668244	40	275396	99990	40.58	0
	SRR31382137	1673419	82	106220	38977	40.68	0
	SRR31382182	1673306	84	139544	38523	40.66	0
	SRR31382184	1693108	92	91426	28879	40.43	0
	SRR31382207	1732035	79	77737	34846	40.65	0
	SRR31382212	1727918	84	83058	35556	40.66	0
	SRR31382216	1722378	83	109766	34848	40.66	0
	SRR31382217	1724339	77	121495	45536	40.52	0
	SRR31382221	1691934	68	99374	49637	40.39	0
	SRR31382227	1753322	81	105546	37295	40.59	0
	SRR31382258	1721705	68	121626	46821	40.51	0
	SRR33888681	1725397	73	103637	39535	40.49	0
	SRR33888996	1708877	78	121024	35380	41.18	0
	SRR33889000	1780388	79	88778	36935	40.7	0
	SRR33889001	1838996	99	89389	34557	41.39	0
	SRR33889005	1777667	89	122725	44012	41.24	0
	SRR33889006	1805831	93	85214	43125	41.59	0
	SRR33889007	1804300	99	85214	44173	41.56	0
	SRR33889017	1821605	80	170749	49569	41.13	0
	SRR9720058	2563579	134	115397	22856	43.67	0
	SRR9720062	1936485	71	140798	42967	41.03	0
	SRR9720106	2098297	84	117818	48771	42.52	0
	SRR9720128	1985286	71	165568	50095	41.67	0
	SRR9720154	1764460	74	119683	35435	40.53	0
	This study	1691914	68	94087	45498	40.34	0
Lactobacilus cristpas	SRR10240883	2156869	67	157820	82369	36.72	0
	SRR10240880	2103342	44	222742	96056	36.65	0
	SRR29713984	2525360	225	124046	20501	36.46	0
	SRR28705715	2084146	51	151631	58375	36.85	0
	SRR12559603	2178180	44	320990	109080	36.83	0
	SRR10240885	1920650	38	223046	91192	36.79	0
	SRR10255366	2275638	71	442515	170696	37.56	0
	ERR12906250	2282092	210	113942	19543	36.61	0
	SRR12559899	2594151	122	294136	101028	38.78	0
	SRR12559910	2212534	165	101099	26616	36.69	0
	SRR28974800	2062737	35	454914	115117	36.87	0
	SRR28974801	2166934	49	230993	142351	37.33	0
	SRR28705709	8742447	504	372981	32727	56.39	0
	SRR28682725	3094621	215	239627	65197	37.4	0
	SRR10240879	2088719	51	148803	81549	36.64	0
	SRR28974802	2051849	27	396484	136103	36.8	0
	SRR28682731	2662149	165	303272	131694	37.24	0
	SRR28705702	6459402	1676	221689	1623	53.81	0
	SRR28682738	2965797	222	396790	176414	40.45	0
	SRR10255372	1996281	12	876099	377008	36.97	0
	SRR28974798	2078184	31	1033770	411310	37.39	0
	SRR29713967	2436849	222	124765	18199	36.45	0
	SRR26633014	2094135	190	102038	20279	36.71	0
	SRR26087529	2056242	37	317293	121760	36.78	0
	SRR26087527	2366691	141	80485	34623	36.38	0
	SRR16002668	2511363	215	91417	18566	36.41	0
	SRR29792338	2380743	246	102070	19272	39	0
	SRR32317138	2117568	173	167516	21865	36.65	0
	SRR28784456	4799900	289	316206	40684	34.2	0
	SRR32486414	2055004	133	80675	31690	36.61	0
	SRR26772071	2238088	216	124765	18845	36.69	0
	SRR26087535	2365519	146	74927	31706	36.37	0
	ERR13720180	2115782	181	69948	19962	36.79	0
	ERR12875017	3305480	302	70774	9994	45.68	0
	ERR12875125	2280093	214	70683	19543	36.6	0
	SRR28592942	2281041	213	70683	19070	36.61	0
	ERR12875134	2204972	197	69181	18649	36.85	0
	SRR28592933	2198237	200	69045	18649	36.85	0
	ERR12875126	2193072	200	69181	18678	36.85	0
	SRR32486366	2056385	129	81213	31826	36.61	0
	SRR32486361	2054171	137	80675	28011	36.61	0
Staphylococcus chromogenes	DRR015841	2254592	29	439302	222051	36.69	0
	SRR5029773	2271756	22	523873	273307	36.6	0
	SRR8924451	2390343	31	606049	238895	36.58	0
	SRR11728241	2306859	30	622916	248362	36.64	0
	SRR11728242	2267763	21	662336	272702	36.6	0
	SRR16631540	2262184	22	432488	224051	36.72	0
	SRR16631682	2346280	27	608309	248257	36.46	0
	SRR27835306	2295419	26	377992	191297	36.62	0
	SRR27835314	2346498	10	1216995	1216995	36.8	0
	SRR27835344	2313394	16	648488	248631	36.64	0
	SRR29932266	2420126	32	365024	174053	36.64	0
	SRR21002712	2411710	37	454615	169969	36.43	0
	SRR21111352	2307893	15	1239237	1239237	36.66	0
	SRR29932295	2310877	22	454456	237557	36.55	0
	SRR29932273	2233003	17	454457	222122	36.66	0
	SRR29932289	2314995	26	628288	121943	36.67	0
	SRR29932274	2311553	27	454456	149828	36.54	0
	SRR29932282	2412172	19	454456	249725	36.67	0
	SRR29932272	2430274	29	501476	146938	36.44	0
	SRR29932280	2274016	22	454531	194737	36.57	0
	SRR34003605	2335415	25	591285	247919	36.52	0
	SRR29932283	2309478	27	454450	148533	36.54	0
	ERR10212668	2338640	16	824565	426069	36.55	0
	SRR21111293	2319579	14	632114	545118	36.68	0
	SRR16631679	2282462	19	924595	395601	36.53	0
	ERR10212657	2264207	12	1210364	1210364	36.71	0
	ERR10212659	2257134	10	1209023	1209023	36.8	0
	ERR10212658	2306501	13	654170	375656	36.62	0
	ERR10212653	2297196	16	1209906	1209906	36.62	0
	SRR14571917	2341040	20	630030	568050	36.54	0
	SRR34630863	2345648	19	785796	248736	36.57	0
Staphylococcus epidermides	SRR30107128	2491684	30	585144	146550	31.94	0
	SRR32825648	3148484	140	453149	86034	37.74	0
	SRR31342695	8543667	569	1070414	215261	57.27	0
	SRR23063648	2469608	42	366369	89992	32.09	0
	SRR24081547	5332781	143	263817	95837	35.11	0
	SRR25626986	2475542	43	327275	97759	32.15	0
	SRR18268927	2498336	62	294084	82175	32.05	0
	SRR32825406	3249699	206	490721	79605	38.2	0
	SRR33442802	2480717	39	301801	157953	31.96	0
	SRR16631468	2465573	25	623877	294671	32.49	0
	SRR33450793	2535396	51	358115	139010	32.33	0
	SRR26144025	2443974	43	379596	122236	32.06	0
	SRR33570963	2579948	60	230320	82455	31.98	0
	ERR15161607	2584431	89	104785	32959	31.84	0
	SRR9701150	2481443	63	223010	87782	32	0
	SRR33570962	2579879	53	284189	90091	31.99	0
	SRR26639257	2415615	32	448120	351335	31.99	0
	SRR26046645	2401244	40	284519	110248	32.03	0
	ERR13821342	2564893	39	602732	172903	31.93	0
	ERR9724020	2488506	46	310466	149769	31.98	0
	ERR14759234	2547448	57	441544	121040	32.02	0
	SRR31358327	2487726	28	327668	144598	32	0
	SRR31002042	2873064	180	548244	70509	31.87	0
	SRR32342900	2445328	32	338264	180620	31.93	0
	SRR33065699	2421192	38	208347	118981	31.95	0
	SRR32825403	2547718	51	619057	100674	32.88	0
	SRR32342901	2457411	29	357154	210203	31.96	0
	SRR31745331	4831548	731	175458	3203	50.54	0
	SRR33442765	2762968	164	209507	72085	31.89	0
	SRR33450777	2444485	43	752517	131937	31.99	0
	ERR10446204	2517912	33	575717	178026	32.03	0
	SRR32823964	2452063	53	263656	89955	31.98	0
	SRR34991239	2420160	40	327024	134828	32.03	0
	SRR35197478	2585595	43	536422	145738	31.97	0
	ERR13821339	2551815	35	485966	172903	31.9	0
	SRR35160604	2442415	50	250009	109593	32.15	0
	SRR34991240	2418976	40	342061	140668	31.9	0
Lactobacillus salivarius	SRR11789355	2062693	49	352311	114255	32.75	0
	SRR15667874	1943927	61	291482	61555	32.94	0
	SRR24969084	2073659	35	452370	118325	33.88	0
	SRR24969101	1835383	85	142092	42382	40.67	0
	SRR24554514	2030204	46	457862	93794	32.79	0
Lactobacillus oris	ERR10502802	1904049	57	165994	74038	49.95	0
	ERR570266	2125399	83	162067	47712	49.88	0
	SRR21606643	1956603	37	345738	119099	49.76	0
	SRR22574290	2176038	72	136022	57261	49.91	0
	SRR28593048	3396455	237	183270	36107	55.47	0
	ERR204045	2152203	97	114030	48422	49.76	0
Lactobacillus reuteri	ERR10502707	1968276	78	131136	48593	38.68	0
	SRR10059212	2281201	151	117452	30792	39.1	0
	SRR11789390	2069314	107	71179	38781	38.65	0
	SRR12559496	2010049	74	171162	49034	38.67	0
Lactobacillus johnsonii	SRR12560059	2575690	123	264843	59058	35.62	0
	SRR12560062	1813682	61	239566	62169	34.5	0
	SRR15667803	1796571	58	310282	104084	34.35	0
	SRR25548319	1813682	61	239566	62169	34.5	0
	ERR12875318	8162028	1882	366822	1438	55.3	0
	SRR20636009	1756654	109	157801	25307	34.42	0
Lactobacillus portuensis	SRR11952752	2218750	84	162766	61824	39.54	0
	SRR25546982	1934729	37	275700	87500	40.12	0
Enterococcus avium	SRR22980543	4561420	182	189750	53917	38.77	0
	SRR27463883	4284393	85	241818	89548	39.02	0
	ERR10178408	4431050	148	188163	65361	38.98	0
	SRR8245165	4387080	127	227415	79678	39.02	0
Enterococcus faecalis	SRR10905407	3187502	35	773208	425901	37.01	0
	SRR19751403	2907285	29	453703	259435	37.34	0
	SRR25100722	2951966	35	469102	195270	37.28	0
	SRR33411370	2875148	10	972062	471628	37.32	0
Escherichia fergusonii	SRR15598555	4405082	42	714674	249416	49.78	0
	SRR24969162	4953855	34	897516	289430	50.35	0
	SRR30176937	4518405	21	1092383	626826	49.76	0
	SRR31707518	4898407	89	509767	160469	49.83	0
Shigella dysenteriae	ERR11596992	4627885	353	87099	23491	50.56	0
	SRR28869509	4591429	331	86679	23789	50.5	0
	SRR30421573	4311696	407	64719	18890	50.78	0
	SRR30888105	5089498	177	69867	167368	50.63	0
Vagococcus fluvialis	DRR015953	2653452	35	361962	183784	32.43	0
	SRR11455850	2651816	37	335115	122490	32.41	0
	SRR7168672	2827205	40	362163	174445	33.06	0
	SRR9062706	7259292	81	435139	181876	44.04	0
	SRR19419636	2903273	43	343350	168040	32.59	0
	SRR27379193	2916735	40	631659	158746	32.31	0
