# Supplementary material for: Bursa of Fabricius–independent B cells establish an IgA-mediated intestinal barrier that safeguards gut–liver homeostasis
Source: Proc Natl Acad Sci U S A. 2026 Jul 15;123(29):e2605569123. doi: 10.1073/pnas.2605569123 (PMC13389660; doi:10.1073/pnas.2605569123)
Supplement: Supplementary file 14 — Dataset S13 (XLSX) [file pnas.2605569123.sd13.xlsx]

## Sheet: S13
Dataset S13: Analysis of the completeness and contamination of assembled genomes
Species	ID	Completeness	Contamination	Use or Unuse in functional analysis
Streptococcus alactolyticus	ERR10502767	100	9.89	Use
	ERR2632047	100	1.36	Use
	SRR11789470	100	1.07	Use
	SRR13041705	100	2.38	Use
	SRR13041707	100	1.97	Use
	SRR28468044	99.5	0.98	Use
	SRR31382137	100	1.12	Use
	SRR31382182	100	0.97	Use
	SRR31382184	100	1.78	Use
	SRR31382207	100	1.32	Use
	SRR31382212	100	1.31	Use
	SRR31382216	100	1.25	Use
	SRR31382217	100	1.22	Use
	SRR31382221	100	0.75	Use
	SRR31382227	100	1.4	Use
	SRR31382258	100	1.22	Use
	SRR33888681	100	1.78	Use
	SRR33888996	100	1.81	Use
	SRR33889000	100	1.10	Use
	SRR33889001	100	3.34	Use
	SRR33889005	98.5	4.81	Use
	SRR33889006	100	4.06	Use
	SRR33889007	100	3.22	Use
	SRR33889017	100	4.04	Use
	SRR9720058	100	42.49	Unuse
	SRR9720062	100	7.33	Use
	SRR9720106	100	33.58	Unuse
	SRR9720128	100	15.16	Unuse
	SRR9720154	100	4.87	Use
	This study	100	1.76	Use
Lactobacilus cristpas	ERR12906250	99.03	1.1	Use
	SRR10240879	98.81	0.19	Use
	SRR10240880	98.81	0.53	Use
	SRR10240883	98.78	1.61	Use
	SRR10240885	98.81	0.19	Use
	SRR10255366	98.28	36.82	Unuse
	SRR10255372	99.03	6.64	Use
	SRR12559603	99.03	12.54	Unuse
	SRR12559899	100	50.2	Unuse
	SRR12559910	99.03	6.28	Use
	SRR16002668	98.86	3.51	Use
	SRR26087527	99.03	1.67	Use
	SRR26087529	99.03	1.3	Use
	SRR26633014	99.03	2.41	Use
	SRR28682725	98.28	61.16	Unuse
	SRR28682731	100	41.06	Unuse
	SRR28682738	98.28	63.04	Unuse
	SRR28705702	100	91.46	Unuse
	SRR28705709	100	110.71	Unuse
	SRR28705715	99.03	1.12	Use
	SRR28784456	100	104.17	Unuse
	SRR28974798	98.28	10.88	Unuse
	SRR28974800	98.28	5.39	Use
	SRR28974801	98.28	8.34	Use
	SRR28974802	98.28	5.34	Use
	SRR29713967	98.28	41.32	Unuse
	SRR29713984	99.03	3.11	Use
	SRR29792338	99.03	5.67	Use
	SRR32317138	99.03	0.05	Use
	SRR32486414	99.03	0.42	Use
	SRR26772071	99.03	0.09	Use
	SRR26087535	99.03	1.58	Use
	ERR13720180	99.03	3.33	Use
	ERR12875017	99.03	6.24	Use
	ERR12875125	99.03	1.15	Use
	SRR28592942	99.03	1.02	Use
	ERR12875134	99.03	0.51	Use
	SRR28592933	99.03	0.09	Use
	ERR12875126	99.03	0.26	Use
	SRR32486366	99.03	0.13	Use
	SRR32486361	99.03	0.87	Use
Staphylococcus chromogenes	DRR015841	99.43	0	Use
	ERR10212653	99.43	1.14	Use
	ERR10212657	99.43	0.57	Use
	ERR10212658	99.43	0.57	Use
	ERR10212659	99.43	0.57	Use
	ERR10212668	99.43	0	Use
	SRR11728241	99.43	0.57	Use
	SRR11728242	99.43	0	Use
	SRR14571917	99.43	1.86	Use
	SRR16631540	99.43	0.43	Use
	SRR16631679	99.43	0.85	Use
	SRR16631682	99.43	0.89	Use
	SRR21002712	100	35.34	Unuse
	SRR21111293	99.43	0.28	Use
	SRR21111352	99.43	0.57	Use
	SRR27835306	99.43	0.57	Use
	SRR27835314	99.43	3.07	Use
	SRR27835344	99.43	0.57	Use
	SRR29932266	98.28	8.62	Use
	SRR29932272	99.43	1.7	Use
	SRR29932273	99.43	0.71	Use
	SRR29932274	99.43	0	Use
	SRR29932280	99.43	0	Use
	SRR29932282	99.43	0.02	Use
	SRR29932283	99.43	0	Use
	SRR29932289	99.43	1.14	Use
	SRR29932295	99.43	0.57	Use
	SRR34003605	99.43	4.61	Use
	SRR5029773	99.43	0.99	Use
	SRR8924451	99.43	1.42	Use
	SRR34630863	99.43	0.57	Use
Staphylococcus epidermides	ERR13821342	99.81	1.18	Use
	ERR14759234	99.67	1.55	Use
	ERR15161607	99.81	0.47	Use
	ERR9724020	99.81	1.35	Use
	SRR16631468	99.73	0.21	Use
	SRR18268927	99.81	2.6	Use
	SRR23063648	99.81	1.2	Use
	SRR24081547	100	100	Use
	SRR25626986	99.81	0.09	Use
	SRR26046645	99.81	0	Use
	SRR26144025	99.81	0.79	Use
	SRR26639257	99.67	0.58	Use
	SRR30107128	99.67	0	Use
	SRR31002042	100	17.55	Unuse
	SRR31342695	100	169.14	Unuse
	SRR31358327	99.67	7.7	Use
	SRR31745331	99.7	7.13	Use
	SRR32342900	99.81	0.04	Use
	SRR32342901	99.81	0	Use
	SRR32825403	99.81	20.36	Unuse
	SRR32825406	98.28	81.09	Unuse
	SRR32825648	100	65.13	Unuse
	SRR33065699	99.81	0.09	Use
	SRR33442765	99.67	13.72	Unuse
	SRR33442802	100	25.99	Unuse
	SRR33450777	99.67	0.28	Use
	SRR33450793	99.81	0.09	Use
	SRR33570962	99.81	0.8	Use
	SRR33570963	99.81	2.18	Use
	SRR9701150	99.81	1.18	Use
	ERR10446204	99.67	0.32	Use
	SRR32823964	99.67	0.12	Use
	SRR34991239	99.81	0	Use
	SRR35197478	99.67	0.62	Use
	ERR13821339	99.81	0	Use
	SRR35160604	99.81	0.45	Use
	SRR34991240	99.67	0.04	Use
Lactobacillus salivarius	SRR11789355	99.48	0.52	Use
	SRR15667874	99.48	0.52	Use
	SRR24969084	99.48	6.84	Use
	SRR24969101	98.28	38.63	Unuse
	SRR24554514	99.48	0	Use
Lactobacillus oris	ERR10502802	99.45	0.71	Use
	ERR570266	99.45	0	Use
	SRR21606643	99.45	0	Use
	SRR22574290	99.45	15.09	Unuse
	SRR28593048	100	23.72	Unuse
	ERR204045	99.45	1.29	Use
Lactobacillus reuteri	ERR10502707	99.46	1.09	Use
	SRR10059212	99.46	6.65	Use
	SRR11789390	99.46	2.08	Use
	SRR12559496	99.46	5.08	Use
Lactobacillus johnsonii	SRR12560059	98.28	41.14	Unuse
	SRR12560062	99.22	9.1	Use
	SRR15667803	99.22	1.64	Use
	SRR25548319	99.22	9.1	Use
	ERR12875318	100	133.92	Unuse
	SRR20636009	98.45	0.76	Use
Lactobacillus portuensis	SRR11952752	98.28	33.35	Unuse
	SRR25546982	99.46	0.48	Use
Enterococcus avium	SRR22980543	99.31	4.93	Use
	SRR27463883	99.31	4.62	Use
	ERR10178408	99.31	4.9	Use
	SRR8245165	99.31	4.34	Use
Enterococcus faecalis	SRR10905407	99.53	1.83	Use
	SRR19751403	99.63	0.75	Use
	SRR25100722	99.53	0.87	Use
	SRR33411370	99.53	0	Use
Escherichia fergusonii	SRR15598555	99.11	0.5	Use
	SRR24969162	99.97	0.09	Use
	SRR30176937	99.94	0.37	Use
	SRR31707518	99.65	0.54	Use
Shigella dysenteriae	ERR11596992	98.93	1.01	Use
	SRR28869509	99.22	0.09	Use
	SRR30421573	99.42	0.93	Use
	SRR30888105	99.97	0.04	Use
Vagococcus fluvialis	DRR015953	99.45	0.83	Use
	SRR11455850	100	100	Unuse
	SRR7168672	99.45	1.57	Use
	SRR9062706	100	19.33	Unuse
	SRR27379193	99.45	0.28	Use
	SRR19419636	99.45	0.83	Use
