# Supplementary material for: Bursa of Fabricius–independent B cells establish an IgA-mediated intestinal barrier that safeguards gut–liver homeostasis
Source: Proc Natl Acad Sci U S A. 2026 Jul 15;123(29):e2605569123. doi: 10.1073/pnas.2605569123 (PMC13389660; doi:10.1073/pnas.2605569123)
Supplement: Supplementary file 15 — Dataset S14 (XLSX) [file pnas.2605569123.sd14.xlsx]

## Sheet: S14
Dataset S14: Identification of virulence factors of Streptococcus alactolyticus (27 isolates), Lactobacillus crispatus (30 isolates), Staphylococcus chromogenes (30 isolates), and Staphylococcus epidermidis (30 isolates) using ABRicate and the VFDB database (associated with Figure S15G)
Species	ID	GENE	COVERAGE	%COVERAGE	%IDENTITY	ACCESSION	PRODUCT
Streptococcus alactolyticus	ERR10502767	clpP	10-569/597	92.29	70.44	NP_465991	(clpP) ATP-dependent Clp protease proteolytic subunit [ClpP (VF0074)] [Listeria monocytogenes EGD-e]
		hasC	1-885/915	96.72	76.27	NP_270109	(hasC) UDP-glucose pyrophosphorylase [Hyaluronic acid capsule (VF0244)] [Streptococcus pyogenes M1 GAS]
		fbp54	1-1616/1653	97.28	71.98	NP_664456	(fbp54) fibronectin-bing protein FbaA [Fibronectin-binding proteins (CVF113)] [Streptococcus pyogenes MGAS315]
		cpsB	1-608/732	82.24	70.36	NP_688183	(cpsB) CpsB phosphatase [Capsule (VF0274)] [Streptococcus agalactiae 2603V/R]
		clpP	10-569/597	92.29	70.44	NP_465991	(clpP) ATP-dependent Clp protease proteolytic subunit [ClpP (VF0074)] [Listeria monocytogenes EGD-e]
	ERR2632047	clpP	10-569/597	92.29	70.44	NP_465991	(clpP) ATP-dependent Clp protease proteolytic subunit [ClpP (VF0074)] [Listeria monocytogenes EGD-e]
		hasC	1-885/915	96.72	76.27	NP_270109	(hasC) UDP-glucose pyrophosphorylase [Hyaluronic acid capsule (VF0244)] [Streptococcus pyogenes M1 GAS]
		fbp54	1-1616/1653	97.28	71.98	NP_664456	(fbp54) fibronectin-bing protein FbaA [Fibronectin-binding proteins (CVF113)] [Streptococcus pyogenes MGAS315]
		cpsB	1-608/732	82.24	70.36	NP_688183	(cpsB) CpsB phosphatase [Capsule (VF0274)] [Streptococcus agalactiae 2603V/R]
	SRR11789470	clpP	10-569/597	92.29	70.44	NP_465991	(clpP) ATP-dependent Clp protease proteolytic subunit [ClpP (VF0074)] [Listeria monocytogenes EGD-e]
		fbp54	1-1616/1653	97.28	71.98	NP_664456	(fbp54) fibronectin-bing protein FbaA [Fibronectin-binding proteins (CVF113)] [Streptococcus pyogenes MGAS315]
		cpsB	1-608/732	82.24	70.36	NP_688183	(cpsB) CpsB phosphatase [Capsule (VF0274)] [Streptococcus agalactiae 2603V/R]
		hasC	1-885/915	96.72	76.05	NP_270109	(hasC) UDP-glucose pyrophosphorylase [Hyaluronic acid capsule (VF0244)] [Streptococcus pyogenes M1 GAS]
	SRR13041705	hasC	1-885/915	96.72	76.38	NP_270109	(hasC) UDP-glucose pyrophosphorylase [Hyaluronic acid capsule (VF0244)] [Streptococcus pyogenes M1 GAS]
		cpsF	2-450/450	99.78	77.51	NP_688179	(cpsF) polysaccharide biosynthesis protein CpsF [Capsule (VF0274)] [Streptococcus agalactiae 2603V/R]
		cpsB	1-608/732	82.24	70.36	NP_688183	(cpsB) CpsB phosphatase [Capsule (VF0274)] [Streptococcus agalactiae 2603V/R]
		fbp54	1-1616/1653	97.28	71.98	NP_664456	(fbp54) fibronectin-bing protein FbaA [Fibronectin-binding proteins (CVF113)] [Streptococcus pyogenes MGAS315]
		clpP	10-569/597	92.29	70.44	NP_465991	(clpP) ATP-dependent Clp protease proteolytic subunit [ClpP (VF0074)] [Listeria monocytogenes EGD-e]
	SRR13041707	cpsF	2-450/450	99.78	77.73	NP_688179	(cpsF) polysaccharide biosynthesis protein CpsF [Capsule (VF0274)] [Streptococcus agalactiae 2603V/R]
		clpP	10-569/597	92.29	70.44	NP_465991	(clpP) ATP-dependent Clp protease proteolytic subunit [ClpP (VF0074)] [Listeria monocytogenes EGD-e]
		hasC	1-885/915	96.72	76.38	NP_270109	(hasC) UDP-glucose pyrophosphorylase [Hyaluronic acid capsule (VF0244)] [Streptococcus pyogenes M1 GAS]
		cpsB	1-608/732	82.24	70.19	NP_688183	(cpsB) CpsB phosphatase [Capsule (VF0274)] [Streptococcus agalactiae 2603V/R]
		fbp54	1-1616/1653	97.28	71.98	NP_664456	(fbp54) fibronectin-bing protein FbaA [Fibronectin-binding proteins (CVF113)] [Streptococcus pyogenes MGAS315]
	SRR28468044	clpP	10-569/597	92.29	70.44	NP_465991	(clpP) ATP-dependent Clp protease proteolytic subunit [ClpP (VF0074)] [Listeria monocytogenes EGD-e]
		ureG	9-498/600	81.5	70.04	NP_206868	(ureG) urease accessory protein (ureG) [Urease (VF0050)] [Helicobacter pylori 26695]
		hasC	1-885/915	96.72	75.93	NP_270109	(hasC) UDP-glucose pyrophosphorylase [Hyaluronic acid capsule (VF0244)] [Streptococcus pyogenes M1 GAS]
		fbp54	1-1616/1653	97.28	71.92	NP_664456	(fbp54) fibronectin-bing protein FbaA [Fibronectin-binding proteins (CVF113)] [Streptococcus pyogenes MGAS315]
		cpsB	1-608/732	82.24	70.03	NP_688183	(cpsB) CpsB phosphatase [Capsule (VF0274)] [Streptococcus agalactiae 2603V/R]
	SRR31382207	fbp54	1-1616/1653	97.28	71.98	NP_664456	(fbp54) fibronectin-bing protein FbaA [Fibronectin-binding proteins (CVF113)] [Streptococcus pyogenes MGAS315]
		clpP	10-569/597	92.29	70.44	NP_465991	(clpP) ATP-dependent Clp protease proteolytic subunit [ClpP (VF0074)] [Listeria monocytogenes EGD-e]
		hasC	1-885/915	96.72	76.38	NP_270109	(hasC) UDP-glucose pyrophosphorylase [Hyaluronic acid capsule (VF0244)] [Streptococcus pyogenes M1 GAS]
		cpsF	1-450/450	100	77.11	NP_688179	(cpsF) polysaccharide biosynthesis protein CpsF [Capsule (VF0274)] [Streptococcus agalactiae 2603V/R]
		cpsB	1-608/732	82.24	70.19	NP_688183	(cpsB) CpsB phosphatase [Capsule (VF0274)] [Streptococcus agalactiae 2603V/R]
	SRR31382212	fbp54	1-1616/1653	97.28	71.98	NP_664456	(fbp54) fibronectin-bing protein FbaA [Fibronectin-binding proteins (CVF113)] [Streptococcus pyogenes MGAS315]
		clpP	10-569/597	92.29	70.44	NP_465991	(clpP) ATP-dependent Clp protease proteolytic subunit [ClpP (VF0074)] [Listeria monocytogenes EGD-e]
		hasC	1-885/915	96.72	76.38	NP_270109	(hasC) UDP-glucose pyrophosphorylase [Hyaluronic acid capsule (VF0244)] [Streptococcus pyogenes M1 GAS]
		cpsF	1-450/450	100	77.11	NP_688179	(cpsF) polysaccharide biosynthesis protein CpsF [Capsule (VF0274)] [Streptococcus agalactiae 2603V/R]
		cpsB	1-608/732	82.24	70.19	NP_688183	(cpsB) CpsB phosphatase [Capsule (VF0274)] [Streptococcus agalactiae 2603V/R]
	SRR31382216	clpP	10-569/597	92.29	70.44	NP_465991	(clpP) ATP-dependent Clp protease proteolytic subunit [ClpP (VF0074)] [Listeria monocytogenes EGD-e]
		fbp54	1-1616/1653	97.28	71.98	NP_664456	(fbp54) fibronectin-bing protein FbaA [Fibronectin-binding proteins (CVF113)] [Streptococcus pyogenes MGAS315]
		cpsB	1-608/732	82.24	70.85	NP_688183	(cpsB) CpsB phosphatase [Capsule (VF0274)] [Streptococcus agalactiae 2603V/R]
		hasC	1-885/915	96.72	76.27	NP_270109	(hasC) UDP-glucose pyrophosphorylase [Hyaluronic acid capsule (VF0244)] [Streptococcus pyogenes M1 GAS]
	SRR31382227	clpP	10-569/597	92.29	70.44	NP_465991	(clpP) ATP-dependent Clp protease proteolytic subunit [ClpP (VF0074)] [Listeria monocytogenes EGD-e]
		fbp54	1-1616/1653	97.28	71.98	NP_664456	(fbp54) fibronectin-bing protein FbaA [Fibronectin-binding proteins (CVF113)] [Streptococcus pyogenes MGAS315]
		cpsB	1-608/732	82.24	70.85	NP_688183	(cpsB) CpsB phosphatase [Capsule (VF0274)] [Streptococcus agalactiae 2603V/R]
		hasC	1-885/915	96.72	76.27	NP_270109	(hasC) UDP-glucose pyrophosphorylase [Hyaluronic acid capsule (VF0244)] [Streptococcus pyogenes M1 GAS]
	SRR31382258	clpP	10-569/597	92.29	70.44	NP_465991	(clpP) ATP-dependent Clp protease proteolytic subunit [ClpP (VF0074)] [Listeria monocytogenes EGD-e]
		hasC	1-885/915	96.72	76.38	NP_270109	(hasC) UDP-glucose pyrophosphorylase [Hyaluronic acid capsule (VF0244)] [Streptococcus pyogenes M1 GAS]
		fbp54	1-1616/1653	97.28	71.98	NP_664456	(fbp54) fibronectin-bing protein FbaA [Fibronectin-binding proteins (CVF113)] [Streptococcus pyogenes MGAS315]
		cpsB	1-608/732	82.24	70.19	NP_688183	(cpsB) CpsB phosphatase [Capsule (VF0274)] [Streptococcus agalactiae 2603V/R]
	SRR9720062	clpP	10-569/597	92.29	70.44	NP_465991	(clpP) ATP-dependent Clp protease proteolytic subunit [ClpP (VF0074)] [Listeria monocytogenes EGD-e]
		cpsB	1-608/732	82.24	70.36	NP_688183	(cpsB) CpsB phosphatase [Capsule (VF0274)] [Streptococcus agalactiae 2603V/R]
		hasC	1-885/915	96.72	76.16	NP_270109	(hasC) UDP-glucose pyrophosphorylase [Hyaluronic acid capsule (VF0244)] [Streptococcus pyogenes M1 GAS]
		fbp54	1-1616/1653	97.28	71.98	NP_664456	(fbp54) fibronectin-bing protein FbaA [Fibronectin-binding proteins (CVF113)] [Streptococcus pyogenes MGAS315]
	SRR9720154	fbp54	1-1616/1653	97.28	71.98	NP_664456	(fbp54) fibronectin-bing protein FbaA [Fibronectin-binding proteins (CVF113)] [Streptococcus pyogenes MGAS315]
		cpsB	1-608/732	82.24	70.68	NP_688183	(cpsB) CpsB phosphatase [Capsule (VF0274)] [Streptococcus agalactiae 2603V/R]
		clpP	10-569/597	92.29	70.44	NP_465991	(clpP) ATP-dependent Clp protease proteolytic subunit [ClpP (VF0074)] [Listeria monocytogenes EGD-e]
		hasC	1-885/915	96.72	76.27	NP_270109	(hasC) UDP-glucose pyrophosphorylase [Hyaluronic acid capsule (VF0244)] [Streptococcus pyogenes M1 GAS]
	SRR31382137	clpP	10-569/597	92.29	70.44	NP_465991	(clpP) ATP-dependent Clp protease proteolytic subunit [ClpP (VF0074)] [Listeria monocytogenes EGD-e]
		hasC	1-885/915	96.72	76.38	NP_270109	(hasC) UDP-glucose pyrophosphorylase [Hyaluronic acid capsule (VF0244)] [Streptococcus pyogenes M1 GAS]
		cpsF	2-450/450	99.11	76.55	NP_688179	(cpsF) polysaccharide biosynthesis protein CpsF [Capsule (VF0274)] [Streptococcus agalactiae 2603V/R]
		cpsB	1-608/732	82.24	70.36	NP_688183	(cpsB) CpsB phosphatase [Capsule (VF0274)] [Streptococcus agalactiae 2603V/R]
		fbp54	1-1616/1653	97.28	71.98	NP_664456	(fbp54) fibronectin-bing protein FbaA [Fibronectin-binding proteins (CVF113)] [Streptococcus pyogenes MGAS315]
	SRR31382182	clpP	10-569/597	92.29	70.44	NP_465991	(clpP) ATP-dependent Clp protease proteolytic subunit [ClpP (VF0074)] [Listeria monocytogenes EGD-e]
		fbp54	1-1616/1653	97.28	72.04	NP_664456	(fbp54) fibronectin-bing protein FbaA [Fibronectin-binding proteins (CVF113)] [Streptococcus pyogenes MGAS315]
		cpsB	1-608/732	82.24	70.52	NP_688183	(cpsB) CpsB phosphatase [Capsule (VF0274)] [Streptococcus agalactiae 2603V/R]
		cpsF	2-450/450	99.78	77.95	NP_688179	(cpsF) polysaccharide biosynthesis protein CpsF [Capsule (VF0274)] [Streptococcus agalactiae 2603V/R]
		hasC	1-885/915	96.72	76.38	NP_270109	(hasC) UDP-glucose pyrophosphorylase [Hyaluronic acid capsule (VF0244)] [Streptococcus pyogenes M1 GAS]
	SRR31382184	clpP	10-569/597	92.29	70.44	NP_465991	(clpP) ATP-dependent Clp protease proteolytic subunit [ClpP (VF0074)] [Listeria monocytogenes EGD-e]
		fbp54	1-1616/1653	97.28	72.04	NP_664456	(fbp54) fibronectin-bing protein FbaA [Fibronectin-binding proteins (CVF113)] [Streptococcus pyogenes MGAS315]
		cpsB	1-608/732	82.24	70.36	NP_688183	(cpsB) CpsB phosphatase [Capsule (VF0274)] [Streptococcus agalactiae 2603V/R]
		hasC	1-885/915	96.72	76.27	NP_270109	(hasC) UDP-glucose pyrophosphorylase [Hyaluronic acid capsule (VF0244)] [Streptococcus pyogenes M1 GAS]
	SRR31382217	cpsB	1-608/732	82.24	70.19	NP_688183	(cpsB) CpsB phosphatase [Capsule (VF0274)] [Streptococcus agalactiae 2603V/R]
		hasC	1-885/915	96.72	76.38	NP_270109	(hasC) UDP-glucose pyrophosphorylase [Hyaluronic acid capsule (VF0244)] [Streptococcus pyogenes M1 GAS]
		fbp54	1-1616/1653	97.28	71.98	NP_664456	(fbp54) fibronectin-bing protein FbaA [Fibronectin-binding proteins (CVF113)] [Streptococcus pyogenes MGAS315]
		clpP	10-569/597	92.29	70.44	NP_465991	(clpP) ATP-dependent Clp protease proteolytic subunit [ClpP (VF0074)] [Listeria monocytogenes EGD-e]
	SRR31382221	clpP	10-569/597	92.29	70.44	NP_465991	(clpP) ATP-dependent Clp protease proteolytic subunit [ClpP (VF0074)] [Listeria monocytogenes EGD-e]
		fbp54	1-1616/1653	97.28	71.98	NP_664456	(fbp54) fibronectin-bing protein FbaA [Fibronectin-binding proteins (CVF113)] [Streptococcus pyogenes MGAS315]
		hasC	1-885/915	96.72	76.38	NP_270109	(hasC) UDP-glucose pyrophosphorylase [Hyaluronic acid capsule (VF0244)] [Streptococcus pyogenes M1 GAS]
		cpsB	1-608/732	82.24	70.36	NP_688183	(cpsB) CpsB phosphatase [Capsule (VF0274)] [Streptococcus agalactiae 2603V/R]
	SRR33889007	clpP	10-569/597	92.29	70.44	NP_465991	(clpP) ATP-dependent Clp protease proteolytic subunit [ClpP (VF0074)] [Listeria monocytogenes EGD-e]
		fbp54	1-1616/1653	97.28	71.98	NP_664456	(fbp54) fibronectin-bing protein FbaA [Fibronectin-binding proteins (CVF113)] [Streptococcus pyogenes MGAS315]
		hasC	1-885/915	96.72	76.38	NP_270109	(hasC) UDP-glucose pyrophosphorylase [Hyaluronic acid capsule (VF0244)] [Streptococcus pyogenes M1 GAS]
		cpsB	1-608/732	82.24	70.36	NP_688183	(cpsB) CpsB phosphatase [Capsule (VF0274)] [Streptococcus agalactiae 2603V/R]
	SRR33889000	clpP	10-569/597	92.29	70.44	NP_465991	(clpP) ATP-dependent Clp protease proteolytic subunit [ClpP (VF0074)] [Listeria monocytogenes EGD-e]
		hasC	1-885/915	96.72	76.27	NP_270109	(hasC) UDP-glucose pyrophosphorylase [Hyaluronic acid capsule (VF0244)] [Streptococcus pyogenes M1 GAS]
		cpsB	1-608/732	82.24	70.36	NP_688183	(cpsB) CpsB phosphatase [Capsule (VF0274)] [Streptococcus agalactiae 2603V/R]
		fbp54	1-1616/1653	97.28	71.92	NP_664456	(fbp54) fibronectin-bing protein FbaA [Fibronectin-binding proteins (CVF113)] [Streptococcus pyogenes MGAS315]
	SRR33889005	clpP	10-569/597	92.29	70.44	NP_465991	(clpP) ATP-dependent Clp protease proteolytic subunit [ClpP (VF0074)] [Listeria monocytogenes EGD-e]
		hasC	1-885/915	96.72	75.93	NP_270109	(hasC) UDP-glucose pyrophosphorylase [Hyaluronic acid capsule (VF0244)] [Streptococcus pyogenes M1 GAS]
		fbp54	1-1616/1653	97.28	71.92	NP_664456	(fbp54) fibronectin-bing protein FbaA [Fibronectin-binding proteins (CVF113)] [Streptococcus pyogenes MGAS315]
		cpsB	1-608/732	82.24	70.36	NP_688183	(cpsB) CpsB phosphatase [Capsule (VF0274)] [Streptococcus agalactiae 2603V/R]
	SRR33889001	clpP	10-569/597	92.29	70.44	NP_465991	(clpP) ATP-dependent Clp protease proteolytic subunit [ClpP (VF0074)] [Listeria monocytogenes EGD-e]
		hasC	1-885/915	96.72	76.27	NP_270109	(hasC) UDP-glucose pyrophosphorylase [Hyaluronic acid capsule (VF0244)] [Streptococcus pyogenes M1 GAS]
		fbp54	1-1616/1653	97.28	71.92	NP_664456	(fbp54) fibronectin-bing protein FbaA [Fibronectin-binding proteins (CVF113)] [Streptococcus pyogenes MGAS315]
		cpsB	1-608/732	82.24	70.36	NP_688183	(cpsB) CpsB phosphatase [Capsule (VF0274)] [Streptococcus agalactiae 2603V/R]
	SRR33888996	hasC	1-885/915	96.72	76.16	NP_270109	(hasC) UDP-glucose pyrophosphorylase [Hyaluronic acid capsule (VF0244)] [Streptococcus pyogenes M1 GAS]
		fbp54	1-1616/1653	97.28	71.98	NP_664456	(fbp54) fibronectin-bing protein FbaA [Fibronectin-binding proteins (CVF113)] [Streptococcus pyogenes MGAS315]
		cpsB	1-608/732	82.24	70.19	NP_688183	(cpsB) CpsB phosphatase [Capsule (VF0274)] [Streptococcus agalactiae 2603V/R]
		clpP	10-569/597	92.29	70.44	NP_465991	(clpP) ATP-dependent Clp protease proteolytic subunit [ClpP (VF0074)] [Listeria monocytogenes EGD-e]
	SRR33889017	hasC	1-858/915	93.77	76.81	NP_270109	(hasC) UDP-glucose pyrophosphorylase [Hyaluronic acid capsule (VF0244)] [Streptococcus pyogenes M1 GAS]
		fbp54	1-1616/1653	97.28	71.98	NP_664456	(fbp54) fibronectin-bing protein FbaA [Fibronectin-binding proteins (CVF113)] [Streptococcus pyogenes MGAS315]
		cpsB	1-608/732	82.24	70.36	NP_688183	(cpsB) CpsB phosphatase [Capsule (VF0274)] [Streptococcus agalactiae 2603V/R]
		clpP	10-569/597	92.29	70.44	NP_465991	(clpP) ATP-dependent Clp protease proteolytic subunit [ClpP (VF0074)] [Listeria monocytogenes EGD-e]
	SRR33889006	clpP	10-569/597	92.29	70.44	NP_465991	(clpP) ATP-dependent Clp protease proteolytic subunit [ClpP (VF0074)] [Listeria monocytogenes EGD-e]
		fbp54	1-1616/1653	97.28	71.98	NP_664456	(fbp54) fibronectin-bing protein FbaA [Fibronectin-binding proteins (CVF113)] [Streptococcus pyogenes MGAS315]
		hasC	1-885/915	96.72	76.38	NP_270109	(hasC) UDP-glucose pyrophosphorylase [Hyaluronic acid capsule (VF0244)] [Streptococcus pyogenes M1 GAS]
		cpsB	1-608/732	82.24	70.36	NP_688183	(cpsB) CpsB phosphatase [Capsule (VF0274)] [Streptococcus agalactiae 2603V/R]
	SRR33888681	hasC	1-885/915	96.72	76.27	NP_270109	(hasC) UDP-glucose pyrophosphorylase [Hyaluronic acid capsule (VF0244)] [Streptococcus pyogenes M1 GAS]
		clpP	10-569/597	92.29	70.44	NP_465991	(clpP) ATP-dependent Clp protease proteolytic subunit [ClpP (VF0074)] [Listeria monocytogenes EGD-e]
		fbp54	1-1616/1653	97.28	71.92	NP_664456	(fbp54) fibronectin-bing protein FbaA [Fibronectin-binding proteins (CVF113)] [Streptococcus pyogenes MGAS315]
	This study	fbp54	1-1616/1653	97.28	72.11	NP_664456	(fbp54) fibronectin-bing protein FbaA [Fibronectin-binding proteins (CVF113)] [Streptococcus pyogenes MGAS315]
		hasC	1-885/915	96.72	76.05	NP_270109	(hasC) UDP-glucose pyrophosphorylase [Hyaluronic acid capsule (VF0244)] [Streptococcus pyogenes M1 GAS]
		cpsB	1-608/732	82.24	70.19	NP_688183	(cpsB) CpsB phosphatase [Capsule (VF0274)] [Streptococcus agalactiae 2603V/R]
		clpP	10-569/597	92.29	70.44	NP_465991	(clpP) ATP-dependent Clp protease proteolytic subunit [ClpP (VF0074)] [Listeria monocytogenes EGD-e]
Lactobacillus crispatus	SRR10240883	ND	ND	ND	ND	ND	ND
	SRR10240880	ND	ND	ND	ND	ND	ND
	SRR29713984	ND	ND	ND	ND	ND	ND
	SRR28705715	ND	ND	ND	ND	ND	ND
	SRR10240885	ND	ND	ND	ND	ND	ND
	ERR12906250	ND	ND	ND	ND	ND	ND
	SRR12559910	ND	ND	ND	ND	ND	ND
	SRR28974800	ND	ND	ND	ND	ND	ND
	SRR28974801	ND	ND	ND	ND	ND	ND
	SRR10240879	ND	ND	ND	ND	ND	ND
	SRR28974802	ND	ND	ND	ND	ND	ND
	SRR10255372	cpsF	1-449/450	99.78	75.28	NP_688179	(cpsF) polysaccharide biosynthesis protein CpsF [Capsule (VF0274)] [Streptococcus agalactiae 2603V/R]
	SRR26633014	cpsF	1-449/450	99.11	73.67	NP_688179	(cpsF) polysaccharide biosynthesis protein CpsF [Capsule (VF0274)] [Streptococcus agalactiae 2603V/R]
	SRR26087529	ND	ND	ND	ND	ND	ND
	SRR26087527	ND	ND	ND	ND	ND	ND
	SRR16002668	cpsF	1-449/450	97.56	72.34	NP_688179	(cpsF) polysaccharide biosynthesis protein CpsF [Capsule (VF0274)] [Streptococcus agalactiae 2603V/R]
	SRR29792338	ND	ND	ND	ND	ND	ND
	SRR32317138	cpsF	1-449/450	99.11	73.67	NP_688179	(cpsF) polysaccharide biosynthesis protein CpsF [Capsule (VF0274)] [Streptococcus agalactiae 2603V/R]
	SRR32486414	ND	ND	ND	ND	ND	ND
	SRR26772071	ND	ND	ND	ND	ND	ND
	SRR26087535	ND	ND	ND	ND	ND	ND
	ERR13720180	ND	ND	ND	ND	ND	ND
	ERR12875017	ssaI	1-239/249	95.98	100	NP_460373	(ssaI) type III secretion system inner rod protein SsaI [TTSS(SPI-2 encode) (VF0321)] [Salmonella enterica subsp. enterica serovar Typhimurium str. LT2]
		ssaH	50-228/228	78.51	99.44	NP_460372	(ssaH) type III secretion system protein SsaH [TTSS(SPI-2 encode) (VF0321)] [Salmonella enterica subsp. enterica serovar Typhimurium str. LT2]
	ERR12875125	ND	ND	ND	ND	ND	ND
	SRR28592942	ND	ND	ND	ND	ND	ND
	ERR12875134	ND	ND	ND	ND	ND	ND
	SRR28592933	ND	ND	ND	ND	ND	ND
	ERR12875126	ND	ND	ND	ND	ND	ND
	SRR32486366	ND	ND	ND	ND	ND	ND
	SRR32486361	ND	ND	ND	ND	ND	ND
Staphylococcus chromogenes	SRR21111352	cap8O	1-1238/1263	97.86	75.48	NP_644953	(cap8O) capsular polysaccharide synthesis enzyme Cap8O [Capsule (VF0003)] [Staphylococcus aureus subsp. aureus MW2]
		clpP	1-569/597	94.81	77.62	NP_465991	(clpP) ATP-dependent Clp protease proteolytic subunit [ClpP (VF0074)] [Listeria monocytogenes EGD-e]
		clpC	52-1989/2463	78.03	71.33	NP_463763	(clpC) endopeptidase Clp ATP-binding chain C [ClpC (VF0072)] [Listeria monocytogenes EGD-e]
	SRR29932295	clpC	235-1989/2463	70.65	72.7	NP_463763	(clpC) endopeptidase Clp ATP-binding chain C [ClpC (VF0072)] [Listeria monocytogenes EGD-e]
		clpP	1-569/597	94.81	76.75	NP_465991	(clpP) ATP-dependent Clp protease proteolytic subunit [ClpP (VF0074)] [Listeria monocytogenes EGD-e]
		cap8O	1-1238/1263	97.86	75.32	NP_644953	(cap8O) capsular polysaccharide synthesis enzyme Cap8O [Capsule (VF0003)] [Staphylococcus aureus subsp. aureus MW2]
	SRR29932273	clpP	1-569/597	94.81	76.75	NP_465991	(clpP) ATP-dependent Clp protease proteolytic subunit [ClpP (VF0074)] [Listeria monocytogenes EGD-e]
		cap8O	1-1238/1263	97.86	75.32	NP_644953	(cap8O) capsular polysaccharide synthesis enzyme Cap8O [Capsule (VF0003)] [Staphylococcus aureus subsp. aureus MW2]
		clpC	235-1989/2463	70.65	72.76	NP_463763	(clpC) endopeptidase Clp ATP-binding chain C [ClpC (VF0072)] [Listeria monocytogenes EGD-e]
	SRR29932289	cap8O	1-1238/1263	97.86	75.48	NP_644953	(cap8O) capsular polysaccharide synthesis enzyme Cap8O [Capsule (VF0003)] [Staphylococcus aureus subsp. aureus MW2]
		clpP	1-569/597	94.81	76.75	NP_465991	(clpP) ATP-dependent Clp protease proteolytic subunit [ClpP (VF0074)] [Listeria monocytogenes EGD-e]
		clpC	235-1989/2463	70.65	72.76	NP_463763	(clpC) endopeptidase Clp ATP-binding chain C [ClpC (VF0072)] [Listeria monocytogenes EGD-e]
	SRR29932274	clpC	235-1989/2463	70.65	72.76	NP_463763	(clpC) endopeptidase Clp ATP-binding chain C [ClpC (VF0072)] [Listeria monocytogenes EGD-e]
		clpP	1-569/597	94.81	76.75	NP_465991	(clpP) ATP-dependent Clp protease proteolytic subunit [ClpP (VF0074)] [Listeria monocytogenes EGD-e]
		cap8O	1-1238/1263	97.86	75.32	NP_644953	(cap8O) capsular polysaccharide synthesis enzyme Cap8O [Capsule (VF0003)] [Staphylococcus aureus subsp. aureus MW2]
	SRR29932282	clpC	235-1989/2463	70.65	72.76	NP_463763	(clpC) endopeptidase Clp ATP-binding chain C [ClpC (VF0072)] [Listeria monocytogenes EGD-e]
		clpP	1-569/597	94.81	76.75	NP_465991	(clpP) ATP-dependent Clp protease proteolytic subunit [ClpP (VF0074)] [Listeria monocytogenes EGD-e]
		cap8O	1-1238/1263	97.86	75.32	NP_644953	(cap8O) capsular polysaccharide synthesis enzyme Cap8O [Capsule (VF0003)] [Staphylococcus aureus subsp. aureus MW2]
	SRR29932272	cap8O	1-1238/1263	97.78	75.34	NP_644953	(cap8O) capsular polysaccharide synthesis enzyme Cap8O [Capsule (VF0003)] [Staphylococcus aureus subsp. aureus MW2]
		clpP	1-569/597	94.81	76.75	NP_465991	(clpP) ATP-dependent Clp protease proteolytic subunit [ClpP (VF0074)] [Listeria monocytogenes EGD-e]
		clpC	235-1989/2463	70.65	72.64	NP_463763	(clpC) endopeptidase Clp ATP-binding chain C [ClpC (VF0072)] [Listeria monocytogenes EGD-e]
	SRR29932280	cap8O	1-1238/1263	97.86	75.32	NP_644953	(cap8O) capsular polysaccharide synthesis enzyme Cap8O [Capsule (VF0003)] [Staphylococcus aureus subsp. aureus MW2]
		clpC	235-1989/2463	70.65	72.76	NP_463763	(clpC) endopeptidase Clp ATP-binding chain C [ClpC (VF0072)] [Listeria monocytogenes EGD-e]
		clpP	1-569/597	94.81	76.75	NP_465991	(clpP) ATP-dependent Clp protease proteolytic subunit [ClpP (VF0074)] [Listeria monocytogenes EGD-e]
	SRR34003605	seh	74-722/726	89.12	73.42	NP_644866	(seh) staphylococcal enterotoxin H precursor [SE (VF0020)] [Staphylococcus aureus subsp. aureus MW2]
		seh	32-720/726	94.08	77.94	NP_644866	(seh) staphylococcal enterotoxin H precursor [SE (VF0020)] [Staphylococcus aureus subsp. aureus MW2]
		sed	64-767/777	89.83	70.42	AAB06195	(sed) staphylococcal enterotoxin D precursor [SE (VF0020)] [Staphylococcus aureus RN4220]
		clpC	235-1989/2463	70.65	72.7	NP_463763	(clpC) endopeptidase Clp ATP-binding chain C [ClpC (VF0072)] [Listeria monocytogenes EGD-e]
		clpP	1-569/597	94.81	76.75	NP_465991	(clpP) ATP-dependent Clp protease proteolytic subunit [ClpP (VF0074)] [Listeria monocytogenes EGD-e]
		cap8O	1-1238/1263	97.86	75.32	NP_644953	(cap8O) capsular polysaccharide synthesis enzyme Cap8O [Capsule (VF0003)] [Staphylococcus aureus subsp. aureus MW2]
	SRR29932283	clpC	235-1989/2463	70.65	72.76	NP_463763	(clpC) endopeptidase Clp ATP-binding chain C [ClpC (VF0072)] [Listeria monocytogenes EGD-e]
		clpP	1-569/597	94.81	76.75	NP_465991	(clpP) ATP-dependent Clp protease proteolytic subunit [ClpP (VF0074)] [Listeria monocytogenes EGD-e]
		cap8O	1-1238/1263	97.86	75.32	NP_644953	(cap8O) capsular polysaccharide synthesis enzyme Cap8O [Capsule (VF0003)] [Staphylococcus aureus subsp. aureus MW2]
	ERR10212668	cap8O	1-1238/1263	97.86	75.4	NP_644953	(cap8O) capsular polysaccharide synthesis enzyme Cap8O [Capsule (VF0003)] [Staphylococcus aureus subsp. aureus MW2]
		clpC	235-1989/2463	70.65	72.7	NP_463763	(clpC) endopeptidase Clp ATP-binding chain C [ClpC (VF0072)] [Listeria monocytogenes EGD-e]
		clpP	1-569/597	94.81	76.75	NP_465991	(clpP) ATP-dependent Clp protease proteolytic subunit [ClpP (VF0074)] [Listeria monocytogenes EGD-e]
	SRR21111293	cap8E	1-999/1029	96.89	75.33	NP_644943	(cap8E) capsular polysaccharide synthesis enzyme Cap8E [Capsule (VF0003)] [Staphylococcus aureus subsp. aureus MW2]
		cap8F	265-1109/1110	75.86	71.11	NP_644944	(cap8F) capsular polysaccharide synthesis enzyme Cap8F [Capsule (VF0003)] [Staphylococcus aureus subsp. aureus MW2]
		cap8G	7-1121/1125	99.11	76.23	NP_644945	(cap8G) capsular polysaccharide synthesis enzyme Cap8G [Capsule (VF0003)] [Staphylococcus aureus subsp. aureus MW2]
		cap8L	8-1080/1206	88.06	70.55	NP_644950	(cap8L) capsular polysaccharide synthesis enzyme Cap8L [Capsule (VF0003)] [Staphylococcus aureus subsp. aureus MW2]
		cap8M	51-558/558	91.04	74.21	NP_644951	(cap8M) capsular polysaccharide synthesis enzyme Cap8M [Capsule (VF0003)] [Staphylococcus aureus subsp. aureus MW2]
		clpP	1-569/597	94.81	76.75	NP_465991	(clpP) ATP-dependent Clp protease proteolytic subunit [ClpP (VF0074)] [Listeria monocytogenes EGD-e]
		clpC	235-1989/2463	70.65	72.76	NP_463763	(clpC) endopeptidase Clp ATP-binding chain C [ClpC (VF0072)] [Listeria monocytogenes EGD-e]
		cap8O	1-1238/1263	97.86	75.64	NP_644953	(cap8O) capsular polysaccharide synthesis enzyme Cap8O [Capsule (VF0003)] [Staphylococcus aureus subsp. aureus MW2]
	SRR16631679	cap8O	1-1238/1263	97.86	75.48	NP_644953	(cap8O) capsular polysaccharide synthesis enzyme Cap8O [Capsule (VF0003)] [Staphylococcus aureus subsp. aureus MW2]
		clpP	1-569/597	94.81	76.75	NP_465991	(clpP) ATP-dependent Clp protease proteolytic subunit [ClpP (VF0074)] [Listeria monocytogenes EGD-e]
		clpC	235-1989/2463	70.65	72.7	NP_463763	(clpC) endopeptidase Clp ATP-binding chain C [ClpC (VF0072)] [Listeria monocytogenes EGD-e]
	ERR10212657	clpC	235-1989/2463	70.65	72.76	NP_463763	(clpC) endopeptidase Clp ATP-binding chain C [ClpC (VF0072)] [Listeria monocytogenes EGD-e]
		clpP	1-569/597	94.81	76.75	NP_465991	(clpP) ATP-dependent Clp protease proteolytic subunit [ClpP (VF0074)] [Listeria monocytogenes EGD-e]
		cap8O	1-1238/1263	97.86	75.32	NP_644953	(cap8O) capsular polysaccharide synthesis enzyme Cap8O [Capsule (VF0003)] [Staphylococcus aureus subsp. aureus MW2]
	ERR10212659	clpC	235-1989/2463	70.65	72.7	NP_463763	(clpC) endopeptidase Clp ATP-binding chain C [ClpC (VF0072)] [Listeria monocytogenes EGD-e]
		clpP	1-569/597	94.81	76.75	NP_465991	(clpP) ATP-dependent Clp protease proteolytic subunit [ClpP (VF0074)] [Listeria monocytogenes EGD-e]
		cap8O	1-1238/1263	97.86	75.48	NP_644953	(cap8O) capsular polysaccharide synthesis enzyme Cap8O [Capsule (VF0003)] [Staphylococcus aureus subsp. aureus MW2]
	ERR10212658	clpC	235-1989/2463	70.65	72.76	NP_463763	(clpC) endopeptidase Clp ATP-binding chain C [ClpC (VF0072)] [Listeria monocytogenes EGD-e]
		clpP	1-569/597	94.81	76.75	NP_465991	(clpP) ATP-dependent Clp protease proteolytic subunit [ClpP (VF0074)] [Listeria monocytogenes EGD-e]
		cap8O	1-1238/1263	97.86	75.4	NP_644953	(cap8O) capsular polysaccharide synthesis enzyme Cap8O [Capsule (VF0003)] [Staphylococcus aureus subsp. aureus MW2]
	ERR10212653	cap8O	1-1238/1263	97.86	75.32	NP_644953	(cap8O) capsular polysaccharide synthesis enzyme Cap8O [Capsule (VF0003)] [Staphylococcus aureus subsp. aureus MW2]
		clpP	1-569/597	94.81	76.75	NP_465991	(clpP) ATP-dependent Clp protease proteolytic subunit [ClpP (VF0074)] [Listeria monocytogenes EGD-e]
		clpC	235-1989/2463	70.65	72.76	NP_463763	(clpC) endopeptidase Clp ATP-binding chain C [ClpC (VF0072)] [Listeria monocytogenes EGD-e]
	SRR14571917	cap8O	1-1238/1263	97.86	75.48	NP_644953	(cap8O) capsular polysaccharide synthesis enzyme Cap8O [Capsule (VF0003)] [Staphylococcus aureus subsp. aureus MW2]
		clpP	1-569/597	94.81	76.75	NP_465991	(clpP) ATP-dependent Clp protease proteolytic subunit [ClpP (VF0074)] [Listeria monocytogenes EGD-e]
		clpC	235-1989/2463	70.65	72.76	NP_463763	(clpC) endopeptidase Clp ATP-binding chain C [ClpC (VF0072)] [Listeria monocytogenes EGD-e]
	SRR29932266	cap8O	1-1238/1263	97.86	75.48	NP_644953	(cap8O) capsular polysaccharide synthesis enzyme Cap8O [Capsule (VF0003)] [Staphylococcus aureus subsp. aureus MW2]
		clpC	235-1989/2463	70.65	72.76	NP_463763	(clpC) endopeptidase Clp ATP-binding chain C [ClpC (VF0072)] [Listeria monocytogenes EGD-e]
		clpP	1-569/597	94.81	76.75	NP_465991	(clpP) ATP-dependent Clp protease proteolytic subunit [ClpP (VF0074)] [Listeria monocytogenes EGD-e]
	SRR27835344	esxA	1-287/294	97.62	85.37	NP_645073	(esxA) type VII secretion system protein secreted protein EsxA [Type VII secretion system (VF0403)] [Staphylococcus aureus subsp. aureus MW2]
		clpP	1-569/597	94.81	76.75	NP_465991	(clpP) ATP-dependent Clp protease proteolytic subunit [ClpP (VF0074)] [Listeria monocytogenes EGD-e]
		clpC	235-1989/2463	70.65	72.76	NP_463763	(clpC) endopeptidase Clp ATP-binding chain C [ClpC (VF0072)] [Listeria monocytogenes EGD-e]
		cap8O	1-1238/1263	97.86	75.48	NP_644953	(cap8O) capsular polysaccharide synthesis enzyme Cap8O [Capsule (VF0003)] [Staphylococcus aureus subsp. aureus MW2]
	SRR27835314	clpC	235-1989/2463	70.65	72.7	NP_463763	(clpC) endopeptidase Clp ATP-binding chain C [ClpC (VF0072)] [Listeria monocytogenes EGD-e]
		clpP	1-569/597	94.81	76.75	NP_465991	(clpP) ATP-dependent Clp protease proteolytic subunit [ClpP (VF0074)] [Listeria monocytogenes EGD-e]
		cap8O	1-1238/1263	97.86	75.32	NP_644953	(cap8O) capsular polysaccharide synthesis enzyme Cap8O [Capsule (VF0003)] [Staphylococcus aureus subsp. aureus MW2]
	SRR27835306	clpP	1-569/597	94.81	76.75	NP_465991	(clpP) ATP-dependent Clp protease proteolytic subunit [ClpP (VF0074)] [Listeria monocytogenes EGD-e]
		clpC	235-1989/2463	70.65	72.64	NP_463763	(clpC) endopeptidase Clp ATP-binding chain C [ClpC (VF0072)] [Listeria monocytogenes EGD-e]
		cap8O	1-1238/1263	97.86	75.32	NP_644953	(cap8O) capsular polysaccharide synthesis enzyme Cap8O [Capsule (VF0003)] [Staphylococcus aureus subsp. aureus MW2]
	SRR16631682	ssaI	27-249/249	89.56	99.55	NP_460373	(ssaI) type III secretion system inner rod protein SsaI [TTSS(SPI-2 encode) (VF0321)] [Salmonella enterica subsp. enterica serovar Typhimurium str. LT2]
		clpC	235-1989/2463	70.65	72.76	NP_463763	(clpC) endopeptidase Clp ATP-binding chain C [ClpC (VF0072)] [Listeria monocytogenes EGD-e]
		clpP	1-569/597	94.81	76.75	NP_465991	(clpP) ATP-dependent Clp protease proteolytic subunit [ClpP (VF0074)] [Listeria monocytogenes EGD-e]
		cap8O	1-1238/1263	97.86	75.48	NP_644953	(cap8O) capsular polysaccharide synthesis enzyme Cap8O [Capsule (VF0003)] [Staphylococcus aureus subsp. aureus MW2]
	SRR16631540	cap8E	1-999/1029	96.99	74.7	NP_644943	(cap8E) capsular polysaccharide synthesis enzyme Cap8E [Capsule (VF0003)] [Staphylococcus aureus subsp. aureus MW2]
		cap8F	265-1109/1110	75.95	70.72	NP_644944	(cap8F) capsular polysaccharide synthesis enzyme Cap8F [Capsule (VF0003)] [Staphylococcus aureus subsp. aureus MW2]
		cap8G	7-1121/1125	99.11	76.77	NP_644945	(cap8G) capsular polysaccharide synthesis enzyme Cap8G [Capsule (VF0003)] [Staphylococcus aureus subsp. aureus MW2]
		cap8M	51-558/558	91.04	74.21	NP_644951	(cap8M) capsular polysaccharide synthesis enzyme Cap8M [Capsule (VF0003)] [Staphylococcus aureus subsp. aureus MW2]
		esxA	1-287/294	97.62	85.37	NP_645073	(esxA) type VII secretion system protein secreted protein EsxA [Type VII secretion system (VF0403)] [Staphylococcus aureus subsp. aureus MW2]
		cap8O	1-1238/1263	97.86	75.4	NP_644953	(cap8O) capsular polysaccharide synthesis enzyme Cap8O [Capsule (VF0003)] [Staphylococcus aureus subsp. aureus MW2]
		clpP	1-569/597	94.81	77.62	NP_465991	(clpP) ATP-dependent Clp protease proteolytic subunit [ClpP (VF0074)] [Listeria monocytogenes EGD-e]
		clpC	235-1989/2463	70.65	72.76	NP_463763	(clpC) endopeptidase Clp ATP-binding chain C [ClpC (VF0072)] [Listeria monocytogenes EGD-e]
	SRR11728242	cap8O	1-1238/1263	97.86	75.48	NP_644953	(cap8O) capsular polysaccharide synthesis enzyme Cap8O [Capsule (VF0003)] [Staphylococcus aureus subsp. aureus MW2]
		clpP	1-569/597	94.81	76.75	NP_465991	(clpP) ATP-dependent Clp protease proteolytic subunit [ClpP (VF0074)] [Listeria monocytogenes EGD-e]
		clpC	235-1989/2463	70.65	72.76	NP_463763	(clpC) endopeptidase Clp ATP-binding chain C [ClpC (VF0072)] [Listeria monocytogenes EGD-e]
	SRR11728241	clpP	1-569/597	94.81	76.75	NP_465991	(clpP) ATP-dependent Clp protease proteolytic subunit [ClpP (VF0074)] [Listeria monocytogenes EGD-e]
		clpC	235-1989/2463	70.65	72.76	NP_463763	(clpC) endopeptidase Clp ATP-binding chain C [ClpC (VF0072)] [Listeria monocytogenes EGD-e]
		cap8O	1-1238/1263	97.86	75.48	NP_644953	(cap8O) capsular polysaccharide synthesis enzyme Cap8O [Capsule (VF0003)] [Staphylococcus aureus subsp. aureus MW2]
	SRR8924451	cap8E	1-999/1029	96.89	75.52	NP_644943	(cap8E) capsular polysaccharide synthesis enzyme Cap8E [Capsule (VF0003)] [Staphylococcus aureus subsp. aureus MW2]
		cap8F	266-1109/1110	75.59	71.23	NP_644944	(cap8F) capsular polysaccharide synthesis enzyme Cap8F [Capsule (VF0003)] [Staphylococcus aureus subsp. aureus MW2]
		cap8G	7-1121/1125	99.11	76.59	NP_644945	(cap8G) capsular polysaccharide synthesis enzyme Cap8G [Capsule (VF0003)] [Staphylococcus aureus subsp. aureus MW2]
		cap8L	8-1080/1206	87.65	71.05	NP_644950	(cap8L) capsular polysaccharide synthesis enzyme Cap8L [Capsule (VF0003)] [Staphylococcus aureus subsp. aureus MW2]
		cap8M	51-558/558	91.04	74.21	NP_644951	(cap8M) capsular polysaccharide synthesis enzyme Cap8M [Capsule (VF0003)] [Staphylococcus aureus subsp. aureus MW2]
		clpC	235-1989/2463	70.65	72.76	NP_463763	(clpC) endopeptidase Clp ATP-binding chain C [ClpC (VF0072)] [Listeria monocytogenes EGD-e]
		clpP	1-569/597	94.81	76.75	NP_465991	(clpP) ATP-dependent Clp protease proteolytic subunit [ClpP (VF0074)] [Listeria monocytogenes EGD-e]
		cap8O	1-1238/1263	97.86	75.48	NP_644953	(cap8O) capsular polysaccharide synthesis enzyme Cap8O [Capsule (VF0003)] [Staphylococcus aureus subsp. aureus MW2]
	SRR5029773	clpC	235-1989/2463	70.65	72.76	NP_463763	(clpC) endopeptidase Clp ATP-binding chain C [ClpC (VF0072)] [Listeria monocytogenes EGD-e]
		clpP	1-569/597	94.81	76.75	NP_465991	(clpP) ATP-dependent Clp protease proteolytic subunit [ClpP (VF0074)] [Listeria monocytogenes EGD-e]
		cap8O	1-1238/1263	97.86	75.48	NP_644953	(cap8O) capsular polysaccharide synthesis enzyme Cap8O [Capsule (VF0003)] [Staphylococcus aureus subsp. aureus MW2]
	DRR015841	clpC	235-1989/2463	70.65	72.76	NP_463763	(clpC) endopeptidase Clp ATP-binding chain C [ClpC (VF0072)] [Listeria monocytogenes EGD-e]
		cap8O	1-1238/1263	97.86	75.48	NP_644953	(cap8O) capsular polysaccharide synthesis enzyme Cap8O [Capsule (VF0003)] [Staphylococcus aureus subsp. aureus MW2]
		clpP	1-569/597	94.81	76.75	NP_465991	(clpP) ATP-dependent Clp protease proteolytic subunit [ClpP (VF0074)] [Listeria monocytogenes EGD-e]
	SRR34630863	esxA	1-287/294	97.62	85.37	NP_645073	(esxA) type VII secretion system protein secreted protein EsxA [Type VII secretion system (VF0403)] [Staphylococcus aureus subsp. aureus MW2]
		cap8O	1-1238/1263	97.86	75.4	NP_644953	(cap8O) capsular polysaccharide synthesis enzyme Cap8O [Capsule (VF0003)] [Staphylococcus aureus subsp. aureus MW2]
		clpP	1-569/597	94.81	76.75	NP_465991	(clpP) ATP-dependent Clp protease proteolytic subunit [ClpP (VF0074)] [Listeria monocytogenes EGD-e]
		clpC	235-1989/2463	70.65	72.76	NP_463763	(clpC) endopeptidase Clp ATP-binding chain C [ClpC (VF0072)] [Listeria monocytogenes EGD-e]
Staphylococcus epidermidis	SRR30107128	clpC	50-1989/2463	78.12	71.67	NP_463763	(clpC) endopeptidase Clp ATP-binding chain C [ClpC (VF0072)] [Listeria monocytogenes EGD-e]
		esxB	12-287/315	87.3	74.01	NP_645082	(esxB) type VII secretion system protein secreted protein EsxB [Type VII secretion system (VF0403)] [Staphylococcus aureus subsp. aureus MW2]
		essC	1-4439/4440	99.37	74.92	NP_645079	(essC) type VII secretion system protein EssC FtsK/SpoIIIE family ATPase [Type VII secretion system (VF0403)] [Staphylococcus aureus subsp. aureus MW2]
		essB	90-1335/1335	93.03	74.72	NP_645078	(essB) type VII secretion system protein EssB monotopic membrane protein [Type VII secretion system (VF0403)] [Staphylococcus aureus subsp. aureus MW2]
		esaB	1-243/243	98.35	73.68	NP_645076	(esaB) type VII secretion system protein EsaB [Type VII secretion system (VF0403)] [Staphylococcus aureus subsp. aureus MW2]
		essA	83-459/459	81.26	76.44	NP_645075	(essA) type VII secretion system protein EssA monotopic membrane protein [Type VII secretion system (VF0403)] [Staphylococcus aureus subsp. aureus MW2]
		esxA	1-294/294	100	89.46	NP_645073	(esxA) type VII secretion system protein secreted protein EsxA [Type VII secretion system (VF0403)] [Staphylococcus aureus subsp. aureus MW2]
		aur	151-1527/1530	89.8	72.75	NP_647375	(aur) zinc metalloproteinase aureolysin [Aureolysin (VF0024)] [Staphylococcus aureus subsp. aureus MW2]
		clpP	1-563/597	94.3	74.96	NP_465991	(clpP) ATP-dependent Clp protease proteolytic subunit [ClpP (VF0074)] [Listeria monocytogenes EGD-e]
		hld	26-135/135	78.52	83.93	NP_646776	(hld) delta-hemolysin [<delta>-hemolysin (VF0007)] [Staphylococcus aureus subsp. aureus MW2]
	SRR23063648	aur	154-1509/1530	88.3	72.67	NP_647375	(aur) zinc metalloproteinase aureolysin [Aureolysin (VF0024)] [Staphylococcus aureus subsp. aureus MW2]
		hld	26-135/135	78.52	83.04	NP_646776	(hld) delta-hemolysin [<delta>-hemolysin (VF0007)] [Staphylococcus aureus subsp. aureus MW2]
		icaC	1-1034/1053	97.91	72.13	NP_647406	(icaC) intercellular adhesion protein C involved in polysaccharide intercellular adhesin(PIA) synthesis [Intercellular adhesion proteins (VF0014)] [Staphylococcus aureus subsp. aureus MW2]
		icaB	122-867/873	85.11	70.49	NP_647405	(icaB) N-deacetylase involved in polysaccharide intercellular adhesin(PIA) synthesis [Intercellular adhesion proteins (VF0014)] [Staphylococcus aureus subsp. aureus MW2]
		icaD	1-283/306	92.16	70.78	NP_647404	(icaD) intercellular adhesion protein D involved in polysaccharide intercellular adhesin(PIA) synthesis [Intercellular adhesion proteins (VF0014)] [Staphylococcus aureus subsp. aureus MW2]
		icaA	2-1239/1239	99.27	75.52	NP_647403	(icaA) N-acetylglucosaminyltransferase involved in polysaccharide intercellular adhesin(PIA) synthesis [Intercellular adhesion proteins (VF0014)] [Staphylococcus aureus subsp. aureus MW2]
		icaR	1-561/561	98.57	70.14	NP_647402	(icaR) ica operon transcriptional regulator IcaR [Intercellular adhesion proteins (VF0014)] [Staphylococcus aureus subsp. aureus MW2]
		clpP	1-563/597	94.3	74.78	NP_465991	(clpP) ATP-dependent Clp protease proteolytic subunit [ClpP (VF0074)] [Listeria monocytogenes EGD-e]
		clpC	50-1989/2463	78.12	71.57	NP_463763	(clpC) endopeptidase Clp ATP-binding chain C [ClpC (VF0072)] [Listeria monocytogenes EGD-e]
	SRR24081547	hld	26-135/135	78.52	83.04	NP_646776	(hld) delta-hemolysin [<delta>-hemolysin (VF0007)] [Staphylococcus aureus subsp. aureus MW2]
		cpsB	2-798/801	99	71.94	NP_816140	(cpsB) phosphatidate cytidylyltransferase [Capsule (VF0361)] [Enterococcus faecalis V583]
		cpsA	1-785/816	95.59	73.42	NP_816141	(cpsA) undecaprenyl diphosphate synthase [Capsule (VF0361)] [Enterococcus faecalis V583]
		bsh	1-971/978	99.28	76	NP_465591	(bsh) bile salt hydrolase [BSH (VF0350)] [Listeria monocytogenes EGD-e]
		clpP	1-563/597	94.3	74.78	NP_465991	(clpP) ATP-dependent Clp protease proteolytic subunit [ClpP (VF0074)] [Listeria monocytogenes EGD-e]
		ecbA	1-3228/3228	99.85	84.15	ZP_00603098	(ecbA) Collagen binding MSCRAMM EcbA [EcbA (VF0539)] [Enterococcus faecium DO]
		bsh	1-917/978	93.76	77.75	NP_465591	(bsh) bile salt hydrolase [BSH (VF0350)] [Listeria monocytogenes EGD-e]
		cap8E	1-1007/1029	96.7	73.6	NP_644943	(cap8E) capsular polysaccharide synthesis enzyme Cap8E [Capsule (VF0003)] [Staphylococcus aureus subsp. aureus MW2]
		clpC	50-1989/2463	78.12	71.52	NP_463763	(clpC) endopeptidase Clp ATP-binding chain C [ClpC (VF0072)] [Listeria monocytogenes EGD-e]
		sgrA	1-975/975	100	100	ZP_00602747	(sgrA) cell wall anchored protein SgrA [SgrA (VF0540)] [Enterococcus faecium DO]
		aur	151-1527/1530	89.67	72.86	NP_647375	(aur) zinc metalloproteinase aureolysin [Aureolysin (VF0024)] [Staphylococcus aureus subsp. aureus MW2]
		clpP	1-563/597	93.97	75.04	NP_465991	(clpP) ATP-dependent Clp protease proteolytic subunit [ClpP (VF0074)] [Listeria monocytogenes EGD-e]
		hasC	7-817/915	86.78	71.69	NP_270109	(hasC) UDP-glucose pyrophosphorylase [Hyaluronic acid capsule (VF0244)] [Streptococcus pyogenes M1 GAS]
		bopD	1-1002/1011	99.11	75.75	NP_814691	(bopD) sugar-binding transcriptional regulator LacI family [BopD (VF0362)] [Enterococcus faecalis V583]
		acm	1-2166/2166	100	99.95	AAN12397	(acm) collagen adhesin precursor Acm [Acm (VF0419)] [Enterococcus faecium str. TX2555]
		srtC	61-715/855	76.14	73.32	NP_814824	(srtC) sortase [Ebp pili (VF0538)] [Enterococcus faecalis V583]
		ebpC	128-1859/1878	92.12	73.62	NP_814823	(ebpC) endocarditis and biofilm-associated pilus major subunit EbpC [Ebp pili (VF0538)] [Enterococcus faecalis V583]
	SRR25626986	clpC	50-1989/2463	78.12	71.57	NP_463763	(clpC) endopeptidase Clp ATP-binding chain C [ClpC (VF0072)] [Listeria monocytogenes EGD-e]
		aur	151-1527/1530	89.67	72.79	NP_647375	(aur) zinc metalloproteinase aureolysin [Aureolysin (VF0024)] [Staphylococcus aureus subsp. aureus MW2]
		hld	26-135/135	78.52	83.04	NP_646776	(hld) delta-hemolysin [<delta>-hemolysin (VF0007)] [Staphylococcus aureus subsp. aureus MW2]
		clpP	1-563/597	94.3	74.78	NP_465991	(clpP) ATP-dependent Clp protease proteolytic subunit [ClpP (VF0074)] [Listeria monocytogenes EGD-e]
	SRR18268927	aur	154-1509/1530	88.3	72.67	NP_647375	(aur) zinc metalloproteinase aureolysin [Aureolysin (VF0024)] [Staphylococcus aureus subsp. aureus MW2]
		clpC	50-1989/2463	78.12	71.62	NP_463763	(clpC) endopeptidase Clp ATP-binding chain C [ClpC (VF0072)] [Listeria monocytogenes EGD-e]
		icaC	1-1034/1053	97.91	72.13	NP_647406	(icaC) intercellular adhesion protein C involved in polysaccharide intercellular adhesin(PIA) synthesis [Intercellular adhesion proteins (VF0014)] [Staphylococcus aureus subsp. aureus MW2]
		icaB	122-867/873	85.11	70.49	NP_647405	(icaB) N-deacetylase involved in polysaccharide intercellular adhesin(PIA) synthesis [Intercellular adhesion proteins (VF0014)] [Staphylococcus aureus subsp. aureus MW2]
		icaD	1-283/306	92.16	70.78	NP_647404	(icaD) intercellular adhesion protein D involved in polysaccharide intercellular adhesin(PIA) synthesis [Intercellular adhesion proteins (VF0014)] [Staphylococcus aureus subsp. aureus MW2]
		icaA	2-1239/1239	99.19	75.54	NP_647403	(icaA) N-acetylglucosaminyltransferase involved in polysaccharide intercellular adhesin(PIA) synthesis [Intercellular adhesion proteins (VF0014)] [Staphylococcus aureus subsp. aureus MW2]
		icaR	1-561/561	98.57	70.5	NP_647402	(icaR) ica operon transcriptional regulator IcaR [Intercellular adhesion proteins (VF0014)] [Staphylococcus aureus subsp. aureus MW2]
		clpP	1-563/597	94.3	74.78	NP_465991	(clpP) ATP-dependent Clp protease proteolytic subunit [ClpP (VF0074)] [Listeria monocytogenes EGD-e]
	SRR16631468	hld	39-134/135	71.11	85.42	NP_646776	(hld) delta-hemolysin [<delta>-hemolysin (VF0007)] [Staphylococcus aureus subsp. aureus MW2]
		hld	37-135/135	71.11	84.85	NP_646776	(hld) delta-hemolysin [<delta>-hemolysin (VF0007)] [Staphylococcus aureus subsp. aureus MW2]
		cap8D	44-1715/1824	91.12	72.43	NP_644942	(cap8D) capsular polysaccharide synthesis enzyme Cap8D [Capsule (VF0003)] [Staphylococcus aureus subsp. aureus MW2]
		clpC	1-2321/2463	93.63	70.33	NP_463763	(clpC) endopeptidase Clp ATP-binding chain C [ClpC (VF0072)] [Listeria monocytogenes EGD-e]
		sdrC	527-2642/2868	72.91	77.88	NP_645333	(sdrC) Ser-Asp rich fibrinogen-binding bone sialoprotein-binding protein [SDr (VF0019)] [Staphylococcus aureus subsp. aureus MW2]
		clpP	1-569/597	95.31	76.8	NP_465991	(clpP) ATP-dependent Clp protease proteolytic subunit [ClpP (VF0074)] [Listeria monocytogenes EGD-e]
		sspA	1-848/984	85.26	74.97	NP_645749	(sspA) serine protease; V8 protease; glutamyl endopeptidase [V8 protease (VF0023)] [Staphylococcus aureus subsp. aureus MW2]
		sspB	118-1182/1182	90.1	75.7	NP_645748	(sspB) staphopain cysteine proteinase SspB [Staphopain (VF0006)] [Staphylococcus aureus subsp. aureus MW2]
		sspC	1-276/330	83.33	71.12	NP_645747	(sspC) Staphostatin B [Staphopain (VF0006)] [Staphylococcus aureus subsp. aureus MW2]
	SRR33450793	clpC	50-1989/2463	78.12	71.57	NP_463763	(clpC) endopeptidase Clp ATP-binding chain C [ClpC (VF0072)] [Listeria monocytogenes EGD-e]
		hld	26-135/135	78.52	82.14	NP_646776	(hld) delta-hemolysin [<delta>-hemolysin (VF0007)] [Staphylococcus aureus subsp. aureus MW2]
		clpP	1-563/597	94.3	74.78	NP_465991	(clpP) ATP-dependent Clp protease proteolytic subunit [ClpP (VF0074)] [Listeria monocytogenes EGD-e]
		aur	151-1527/1530	89.67	73.01	NP_647375	(aur) zinc metalloproteinase aureolysin [Aureolysin (VF0024)] [Staphylococcus aureus subsp. aureus MW2]
	SRR26144025	clpP	1-563/597	94.3	74.78	NP_465991	(clpP) ATP-dependent Clp protease proteolytic subunit [ClpP (VF0074)] [Listeria monocytogenes EGD-e]
		aur	151-1527/1530	89.67	72.86	NP_647375	(aur) zinc metalloproteinase aureolysin [Aureolysin (VF0024)] [Staphylococcus aureus subsp. aureus MW2]
		clpC	50-1989/2463	78.12	71.57	NP_463763	(clpC) endopeptidase Clp ATP-binding chain C [ClpC (VF0072)] [Listeria monocytogenes EGD-e]
	SRR33570963	clpP	1-563/597	94.3	74.78	NP_465991	(clpP) ATP-dependent Clp protease proteolytic subunit [ClpP (VF0074)] [Listeria monocytogenes EGD-e]
		clpC	50-1989/2463	78.12	71.52	NP_463763	(clpC) endopeptidase Clp ATP-binding chain C [ClpC (VF0072)] [Listeria monocytogenes EGD-e]
		aur	151-1527/1530	89.67	72.86	NP_647375	(aur) zinc metalloproteinase aureolysin [Aureolysin (VF0024)] [Staphylococcus aureus subsp. aureus MW2]
		hld	26-135/135	78.52	83.04	NP_646776	(hld) delta-hemolysin [<delta>-hemolysin (VF0007)] [Staphylococcus aureus subsp. aureus MW2]
	ERR15161607	aur	151-1527/1530	89.67	72.94	NP_647375	(aur) zinc metalloproteinase aureolysin [Aureolysin (VF0024)] [Staphylococcus aureus subsp. aureus MW2]
		clpC	50-1989/2463	78.12	71.57	NP_463763	(clpC) endopeptidase Clp ATP-binding chain C [ClpC (VF0072)] [Listeria monocytogenes EGD-e]
		clpP	1-563/597	94.3	74.78	NP_465991	(clpP) ATP-dependent Clp protease proteolytic subunit [ClpP (VF0074)] [Listeria monocytogenes EGD-e]
		hld	26-135/135	78.52	83.04	NP_646776	(hld) delta-hemolysin [<delta>-hemolysin (VF0007)] [Staphylococcus aureus subsp. aureus MW2]
	SRR9701150	clpC	50-1989/2463	78.12	71.62	NP_463763	(clpC) endopeptidase Clp ATP-binding chain C [ClpC (VF0072)] [Listeria monocytogenes EGD-e]
		aur	154-1527/1530	89.48	72.95	NP_647375	(aur) zinc metalloproteinase aureolysin [Aureolysin (VF0024)] [Staphylococcus aureus subsp. aureus MW2]
		clpP	1-563/597	94.3	74.78	NP_465991	(clpP) ATP-dependent Clp protease proteolytic subunit [ClpP (VF0074)] [Listeria monocytogenes EGD-e]
	SRR33570962	aur	151-1527/1530	89.67	72.86	NP_647375	(aur) zinc metalloproteinase aureolysin [Aureolysin (VF0024)] [Staphylococcus aureus subsp. aureus MW2]
		clpC	50-1989/2463	78.12	71.52	NP_463763	(clpC) endopeptidase Clp ATP-binding chain C [ClpC (VF0072)] [Listeria monocytogenes EGD-e]
		hld	26-135/135	78.52	83.04	NP_646776	(hld) delta-hemolysin [<delta>-hemolysin (VF0007)] [Staphylococcus aureus subsp. aureus MW2]
		clpP	1-563/597	94.3	74.78	NP_465991	(clpP) ATP-dependent Clp protease proteolytic subunit [ClpP (VF0074)] [Listeria monocytogenes EGD-e]
	SRR26639257	clpC	50-1989/2463	78.12	71.72	NP_463763	(clpC) endopeptidase Clp ATP-binding chain C [ClpC (VF0072)] [Listeria monocytogenes EGD-e]
		clpP	1-563/597	94.3	74.78	NP_465991	(clpP) ATP-dependent Clp protease proteolytic subunit [ClpP (VF0074)] [Listeria monocytogenes EGD-e]
		aur	151-1527/1530	89.67	72.86	NP_647375	(aur) zinc metalloproteinase aureolysin [Aureolysin (VF0024)] [Staphylococcus aureus subsp. aureus MW2]
		hld	26-135/135	78.52	83.04	NP_646776	(hld) delta-hemolysin [<delta>-hemolysin (VF0007)] [Staphylococcus aureus subsp. aureus MW2]
	SRR26046645	clpC	50-1989/2463	78.12	71.57	NP_463763	(clpC) endopeptidase Clp ATP-binding chain C [ClpC (VF0072)] [Listeria monocytogenes EGD-e]
		clpP	1-563/597	94.3	74.78	NP_465991	(clpP) ATP-dependent Clp protease proteolytic subunit [ClpP (VF0074)] [Listeria monocytogenes EGD-e]
		aur	151-1527/1530	89.67	73.01	NP_647375	(aur) zinc metalloproteinase aureolysin [Aureolysin (VF0024)] [Staphylococcus aureus subsp. aureus MW2]
	ERR13821342	clpC	50-1989/2463	78.12	71.57	NP_463763	(clpC) endopeptidase Clp ATP-binding chain C [ClpC (VF0072)] [Listeria monocytogenes EGD-e]
		aur	151-1527/1530	89.67	72.86	NP_647375	(aur) zinc metalloproteinase aureolysin [Aureolysin (VF0024)] [Staphylococcus aureus subsp. aureus MW2]
		clpP	1-563/597	94.3	74.78	NP_465991	(clpP) ATP-dependent Clp protease proteolytic subunit [ClpP (VF0074)] [Listeria monocytogenes EGD-e]
		hld	26-135/135	78.52	83.04	NP_646776	(hld) delta-hemolysin [<delta>-hemolysin (VF0007)] [Staphylococcus aureus subsp. aureus MW2]
	ERR9724020	clpP	1-563/597	94.3	74.78	NP_465991	(clpP) ATP-dependent Clp protease proteolytic subunit [ClpP (VF0074)] [Listeria monocytogenes EGD-e]
		clpC	50-1989/2463	78.12	71.57	NP_463763	(clpC) endopeptidase Clp ATP-binding chain C [ClpC (VF0072)] [Listeria monocytogenes EGD-e]
		hld	26-135/135	78.52	83.04	NP_646776	(hld) delta-hemolysin [<delta>-hemolysin (VF0007)] [Staphylococcus aureus subsp. aureus MW2]
		aur	151-1527/1530	89.67	72.86	NP_647375	(aur) zinc metalloproteinase aureolysin [Aureolysin (VF0024)] [Staphylococcus aureus subsp. aureus MW2]
	ERR14759234	aur	151-1527/1530	89.67	72.86	NP_647375	(aur) zinc metalloproteinase aureolysin [Aureolysin (VF0024)] [Staphylococcus aureus subsp. aureus MW2]
		hld	26-135/135	78.52	83.04	NP_646776	(hld) delta-hemolysin [<delta>-hemolysin (VF0007)] [Staphylococcus aureus subsp. aureus MW2]
		clpC	50-1989/2463	78.12	71.57	NP_463763	(clpC) endopeptidase Clp ATP-binding chain C [ClpC (VF0072)] [Listeria monocytogenes EGD-e]
		clpP	1-563/597	94.3	74.78	NP_465991	(clpP) ATP-dependent Clp protease proteolytic subunit [ClpP (VF0074)] [Listeria monocytogenes EGD-e]
	SRR31358327	clpP	1-563/597	94.3	75.49	NP_465991	(clpP) ATP-dependent Clp protease proteolytic subunit [ClpP (VF0074)] [Listeria monocytogenes EGD-e]
		aur	151-1509/1530	88.5	73.09	NP_647375	(aur) zinc metalloproteinase aureolysin [Aureolysin (VF0024)] [Staphylococcus aureus subsp. aureus MW2]
		esxA	1-294/294	100	89.46	NP_645073	(esxA) type VII secretion system protein secreted protein EsxA [Type VII secretion system (VF0403)] [Staphylococcus aureus subsp. aureus MW2]
		essA	83-459/459	81.26	76.18	NP_645075	(essA) type VII secretion system protein EssA monotopic membrane protein [Type VII secretion system (VF0403)] [Staphylococcus aureus subsp. aureus MW2]
		esaB	1-243/243	98.35	73.68	NP_645076	(esaB) type VII secretion system protein EsaB [Type VII secretion system (VF0403)] [Staphylococcus aureus subsp. aureus MW2]
		essB	90-1335/1335	93.03	74.64	NP_645078	(essB) type VII secretion system protein EssB monotopic membrane protein [Type VII secretion system (VF0403)] [Staphylococcus aureus subsp. aureus MW2]
		essC	1-3536/4440	79.26	76.5	NP_645079	(essC) type VII secretion system protein EssC FtsK/SpoIIIE family ATPase [Type VII secretion system (VF0403)] [Staphylococcus aureus subsp. aureus MW2]
		hld	26-135/135	78.52	83.93	NP_646776	(hld) delta-hemolysin [<delta>-hemolysin (VF0007)] [Staphylococcus aureus subsp. aureus MW2]
		clpC	50-1989/2463	78.12	71.62	NP_463763	(clpC) endopeptidase Clp ATP-binding chain C [ClpC (VF0072)] [Listeria monocytogenes EGD-e]
	SRR32342900	clpC	50-1989/2463	78.12	71.57	NP_463763	(clpC) endopeptidase Clp ATP-binding chain C [ClpC (VF0072)] [Listeria monocytogenes EGD-e]
		aur	151-1527/1530	89.67	72.94	NP_647375	(aur) zinc metalloproteinase aureolysin [Aureolysin (VF0024)] [Staphylococcus aureus subsp. aureus MW2]
		clpP	1-563/597	94.3	74.78	NP_465991	(clpP) ATP-dependent Clp protease proteolytic subunit [ClpP (VF0074)] [Listeria monocytogenes EGD-e]
	SRR33065699	hld	26-135/135	78.52	82.14	NP_646776	(hld) delta-hemolysin [<delta>-hemolysin (VF0007)] [Staphylococcus aureus subsp. aureus MW2]
		clpP	1-563/597	94.3	74.78	NP_465991	(clpP) ATP-dependent Clp protease proteolytic subunit [ClpP (VF0074)] [Listeria monocytogenes EGD-e]
		aur	151-1527/1530	89.67	72.86	NP_647375	(aur) zinc metalloproteinase aureolysin [Aureolysin (VF0024)] [Staphylococcus aureus subsp. aureus MW2]
		icaC	1-1034/1053	97.91	72.13	NP_647406	(icaC) intercellular adhesion protein C involved in polysaccharide intercellular adhesin(PIA) synthesis [Intercellular adhesion proteins (VF0014)] [Staphylococcus aureus subsp. aureus MW2]
		icaB	122-867/873	85.11	70.49	NP_647405	(icaB) N-deacetylase involved in polysaccharide intercellular adhesin(PIA) synthesis [Intercellular adhesion proteins (VF0014)] [Staphylococcus aureus subsp. aureus MW2]
		icaD	1-283/306	92.16	70.78	NP_647404	(icaD) intercellular adhesion protein D involved in polysaccharide intercellular adhesin(PIA) synthesis [Intercellular adhesion proteins (VF0014)] [Staphylococcus aureus subsp. aureus MW2]
		icaA	2-1239/1239	99.27	75.52	NP_647403	(icaA) N-acetylglucosaminyltransferase involved in polysaccharide intercellular adhesin(PIA) synthesis [Intercellular adhesion proteins (VF0014)] [Staphylococcus aureus subsp. aureus MW2]
		icaR	1-561/561	98.57	70.14	NP_647402	(icaR) ica operon transcriptional regulator IcaR [Intercellular adhesion proteins (VF0014)] [Staphylococcus aureus subsp. aureus MW2]
		clpC	50-1989/2463	78.12	71.57	NP_463763	(clpC) endopeptidase Clp ATP-binding chain C [ClpC (VF0072)] [Listeria monocytogenes EGD-e]
	SRR32342901	clpP	1-563/597	94.3	74.78	NP_465991	(clpP) ATP-dependent Clp protease proteolytic subunit [ClpP (VF0074)] [Listeria monocytogenes EGD-e]
		clpC	50-1989/2463	78.12	71.57	NP_463763	(clpC) endopeptidase Clp ATP-binding chain C [ClpC (VF0072)] [Listeria monocytogenes EGD-e]
		aur	151-1527/1530	89.67	73.01	NP_647375	(aur) zinc metalloproteinase aureolysin [Aureolysin (VF0024)] [Staphylococcus aureus subsp. aureus MW2]
	SRR31745331	pilG	15-308/408	72.06	79.93	NP_249099	(pilG) twitching motility protein PilG [Type IV pili (VF0082)] [Pseudomonas aeruginosa PAO1]
		icl	229-1287/1287	81.2	73.07	YP_177728	(icl) Isocitrate lyase Icl (isocitrase) (isocitratase) [Isocitrate lyase (VF0253)] [Mycobacterium tuberculosis H37Rv]
		hld	26-135/135	78.52	83.04	NP_646776	(hld) delta-hemolysin [<delta>-hemolysin (VF0007)] [Staphylococcus aureus subsp. aureus MW2]
		aur	154-1509/1530	88.3	72.67	NP_647375	(aur) zinc metalloproteinase aureolysin [Aureolysin (VF0024)] [Staphylococcus aureus subsp. aureus MW2]
		icaR	1-561/561	98.57	70.14	NP_647402	(icaR) ica operon transcriptional regulator IcaR [Intercellular adhesion proteins (VF0014)] [Staphylococcus aureus subsp. aureus MW2]
		icaA	2-1239/1239	99.27	75.52	NP_647403	(icaA) N-acetylglucosaminyltransferase involved in polysaccharide intercellular adhesin(PIA) synthesis [Intercellular adhesion proteins (VF0014)] [Staphylococcus aureus subsp. aureus MW2]
		icaD	1-283/306	92.16	70.78	NP_647404	(icaD) intercellular adhesion protein D involved in polysaccharide intercellular adhesin(PIA) synthesis [Intercellular adhesion proteins (VF0014)] [Staphylococcus aureus subsp. aureus MW2]
		icaB	122-867/873	85.11	70.49	NP_647405	(icaB) N-deacetylase involved in polysaccharide intercellular adhesin(PIA) synthesis [Intercellular adhesion proteins (VF0014)] [Staphylococcus aureus subsp. aureus MW2]
		icaC	1-1034/1053	97.91	72.13	NP_647406	(icaC) intercellular adhesion protein C involved in polysaccharide intercellular adhesin(PIA) synthesis [Intercellular adhesion proteins (VF0014)] [Staphylococcus aureus subsp. aureus MW2]
		clpC	50-1989/2463	78.12	71.57	NP_463763	(clpC) endopeptidase Clp ATP-binding chain C [ClpC (VF0072)] [Listeria monocytogenes EGD-e]
		clpP	1-563/597	94.3	74.78	NP_465991	(clpP) ATP-dependent Clp protease proteolytic subunit [ClpP (VF0074)] [Listeria monocytogenes EGD-e]
	SRR33450777	aur	154-1527/1530	89.48	72.73	NP_647375	(aur) zinc metalloproteinase aureolysin [Aureolysin (VF0024)] [Staphylococcus aureus subsp. aureus MW2]
		clpP	1-563/597	94.3	74.78	NP_465991	(clpP) ATP-dependent Clp protease proteolytic subunit [ClpP (VF0074)] [Listeria monocytogenes EGD-e]
		clpC	50-1989/2463	78.12	71.57	NP_463763	(clpC) endopeptidase Clp ATP-binding chain C [ClpC (VF0072)] [Listeria monocytogenes EGD-e]
	ERR10446204	essC	1-3536/4440	79.26	76.5	NP_645079	(essC) type VII secretion system protein EssC FtsK/SpoIIIE family ATPase [Type VII secretion system (VF0403)] [Staphylococcus aureus subsp. aureus MW2]
		essB	90-1335/1335	93.03	74.64	NP_645078	(essB) type VII secretion system protein EssB monotopic membrane protein [Type VII secretion system (VF0403)] [Staphylococcus aureus subsp. aureus MW2]
		esaB	1-243/243	98.35	73.68	NP_645076	(esaB) type VII secretion system protein EsaB [Type VII secretion system (VF0403)] [Staphylococcus aureus subsp. aureus MW2]
		essA	83-459/459	81.26	76.18	NP_645075	(essA) type VII secretion system protein EssA monotopic membrane protein [Type VII secretion system (VF0403)] [Staphylococcus aureus subsp. aureus MW2]
		esxA	1-294/294	100	89.46	NP_645073	(esxA) type VII secretion system protein secreted protein EsxA [Type VII secretion system (VF0403)] [Staphylococcus aureus subsp. aureus MW2]
		aur	151-1509/1530	88.5	73.09	NP_647375	(aur) zinc metalloproteinase aureolysin [Aureolysin (VF0024)] [Staphylococcus aureus subsp. aureus MW2]
		clpC	50-1989/2463	78.12	71.62	NP_463763	(clpC) endopeptidase Clp ATP-binding chain C [ClpC (VF0072)] [Listeria monocytogenes EGD-e]
		hld	26-135/135	78.52	83.04	NP_646776	(hld) delta-hemolysin [<delta>-hemolysin (VF0007)] [Staphylococcus aureus subsp. aureus MW2]
		clpP	1-563/597	94.3	75.49	NP_465991	(clpP) ATP-dependent Clp protease proteolytic subunit [ClpP (VF0074)] [Listeria monocytogenes EGD-e]
	SRR32823964	clpC	50-1989/2463	78.12	71.52	NP_463763	(clpC) endopeptidase Clp ATP-binding chain C [ClpC (VF0072)] [Listeria monocytogenes EGD-e]
		hld	26-135/135	78.52	83.04	NP_646776	(hld) delta-hemolysin [<delta>-hemolysin (VF0007)] [Staphylococcus aureus subsp. aureus MW2]
		aur	154-1527/1530	89.48	72.73	NP_647375	(aur) zinc metalloproteinase aureolysin [Aureolysin (VF0024)] [Staphylococcus aureus subsp. aureus MW2]
		clpP	1-563/597	94.3	74.78	NP_465991	(clpP) ATP-dependent Clp protease proteolytic subunit [ClpP (VF0074)] [Listeria monocytogenes EGD-e]
	SRR34991239	clpP	1-563/597	94.3	74.78	NP_465991	(clpP) ATP-dependent Clp protease proteolytic subunit [ClpP (VF0074)] [Listeria monocytogenes EGD-e]
		clpC	50-1989/2463	78.12	71.57	NP_463763	(clpC) endopeptidase Clp ATP-binding chain C [ClpC (VF0072)] [Listeria monocytogenes EGD-e]
		aur	151-1527/1530	89.67	72.86	NP_647375	(aur) zinc metalloproteinase aureolysin [Aureolysin (VF0024)] [Staphylococcus aureus subsp. aureus MW2]
		hld	26-135/135	78.52	83.04	NP_646776	(hld) delta-hemolysin [<delta>-hemolysin (VF0007)] [Staphylococcus aureus subsp. aureus MW2]
	SRR35197478	clpC	50-1989/2463	78.12	71.67	NP_463763	(clpC) endopeptidase Clp ATP-binding chain C [ClpC (VF0072)] [Listeria monocytogenes EGD-e]
		hld	26-135/135	78.52	83.04	NP_646776	(hld) delta-hemolysin [<delta>-hemolysin (VF0007)] [Staphylococcus aureus subsp. aureus MW2]
		esxB	12-287/315	87.3	74.01	NP_645082	(esxB) type VII secretion system protein secreted protein EsxB [Type VII secretion system (VF0403)] [Staphylococcus aureus subsp. aureus MW2]
		essC	1-4439/4440	99.37	74.97	NP_645079	(essC) type VII secretion system protein EssC FtsK/SpoIIIE family ATPase [Type VII secretion system (VF0403)] [Staphylococcus aureus subsp. aureus MW2]
		essB	90-1335/1335	93.03	74.56	NP_645078	(essB) type VII secretion system protein EssB monotopic membrane protein [Type VII secretion system (VF0403)] [Staphylococcus aureus subsp. aureus MW2]
		esaB	1-243/243	98.35	74.09	NP_645076	(esaB) type VII secretion system protein EsaB [Type VII secretion system (VF0403)] [Staphylococcus aureus subsp. aureus MW2]
		essA	83-459/459	81.26	75.92	NP_645075	(essA) type VII secretion system protein EssA monotopic membrane protein [Type VII secretion system (VF0403)] [Staphylococcus aureus subsp. aureus MW2]
		esxA	1-294/294	100	90.14	NP_645073	(esxA) type VII secretion system protein secreted protein EsxA [Type VII secretion system (VF0403)] [Staphylococcus aureus subsp. aureus MW2]
		aur	151-1527/1530	89.67	72.86	NP_647375	(aur) zinc metalloproteinase aureolysin [Aureolysin (VF0024)] [Staphylococcus aureus subsp. aureus MW2]
		clpP	1-563/597	93.8	75.09	NP_465991	(clpP) ATP-dependent Clp protease proteolytic subunit [ClpP (VF0074)] [Listeria monocytogenes EGD-e]
	ERR13821339	clpC	50-1989/2463	78.12	71.57	NP_463763	(clpC) endopeptidase Clp ATP-binding chain C [ClpC (VF0072)] [Listeria monocytogenes EGD-e]
		aur	151-1527/1530	89.67	72.86	NP_647375	(aur) zinc metalloproteinase aureolysin [Aureolysin (VF0024)] [Staphylococcus aureus subsp. aureus MW2]
		clpP	1-563/597	94.3	74.78	NP_465991	(clpP) ATP-dependent Clp protease proteolytic subunit [ClpP (VF0074)] [Listeria monocytogenes EGD-e]
		hld	26-135/135	78.52	83.04	NP_646776	(hld) delta-hemolysin [<delta>-hemolysin (VF0007)] [Staphylococcus aureus subsp. aureus MW2]
	SRR35160604	clpP	1-563/597	94.3	74.78	NP_465991	(clpP) ATP-dependent Clp protease proteolytic subunit [ClpP (VF0074)] [Listeria monocytogenes EGD-e]
		clpC	50-1989/2463	78.12	71.57	NP_463763	(clpC) endopeptidase Clp ATP-binding chain C [ClpC (VF0072)] [Listeria monocytogenes EGD-e]
		aur	151-1527/1530	89.67	73.01	NP_647375	(aur) zinc metalloproteinase aureolysin [Aureolysin (VF0024)] [Staphylococcus aureus subsp. aureus MW2]
	SRR34991240	clpC	50-1989/2463	78.12	71.62	NP_463763	(clpC) endopeptidase Clp ATP-binding chain C [ClpC (VF0072)] [Listeria monocytogenes EGD-e]
		aur	151-1527/1530	89.67	72.5	NP_647375	(aur) zinc metalloproteinase aureolysin [Aureolysin (VF0024)] [Staphylococcus aureus subsp. aureus MW2]
		clpP	1-563/597	94.3	74.78	NP_465991	(clpP) ATP-dependent Clp protease proteolytic subunit [ClpP (VF0074)] [Listeria monocytogenes EGD-e]
		hld	26-135/135	78.52	83.04	NP_646776	(hld) delta-hemolysin [<delta>-hemolysin (VF0007)] [Staphylococcus aureus subsp. aureus MW2]
