# Supplementary material for: Bursa of Fabricius–independent B cells establish an IgA-mediated intestinal barrier that safeguards gut–liver homeostasis
Source: Proc Natl Acad Sci U S A. 2026 Jul 15;123(29):e2605569123. doi: 10.1073/pnas.2605569123 (PMC13389660; doi:10.1073/pnas.2605569123)
Supplement: Supplementary file 16 — Dataset S15 (XLSX) [file pnas.2605569123.sd15.xlsx]

## Sheet: S15
Dataset S15: Datasets used for partial least squares path modeling (associated with Figure S16D)
Block Name	Gut IgA reactivity (cecal IgA Probability ratio, 10 families)										Cecal microbiome (Standardized relative abundance, 15 genus)															Hepatic microbiome (Standardized relative abundance, 3 genus)			Lipids (mg/g tissue, 3 lipid molecules)			Glycogen (mg/g tissue)
Smaple ID	Rhizobiaceae	Erysipelotrichaceae	Eubacterium coprostanoligenes	Peptostreptococcaceae	Clostridia UCG-014	Lachnospiraceae	Oscillospiraceae	Clostridia vadinBB60	RF39	Christensenellaceae	Bacteroides	Lactobacillus	Alistipes	Streptococcus	UCG-005	Faecalibacterium	Eubacterium coprostanoligenes	Sutterella	Christensenellaceae R-7	Phascolarctobacterium	Clostridia UCG-014	Lachnospiraceae group	Parabacteroides	Ruminococcus torques	Oscillospiraceae	Lactobacillus salivarius	Streptococcus alactolyticus	Cutibacterium acnes	Cholesterol	Phospholipid	Triglyceride	Glycogen
Sham-1	0.20908	0.0703647	0.339987	0.275266	0.0808237	0.0506558	0.105094	0.0653713	0.14749	0.191055	1.86633	-0.773156	-0.97142	-0.849822	1.35828	0.854384	-0.566478	0.962734	-0.657329	-0.263469	-0.656423	-0.148605	0.161335	-1.64014	-0.268159	-0.468881	-1.18841	-0.112478	2.64424	10.0353	9.45218	41.1081
Sham-2	0.443138	0.344204	0.211707	-0.0466027	0.173849	0.0663284	0.0971545	0.0622122	-0.011119	0.0293206	1.53261	-0.618497	-0.954161	-0.533571	-0.211304	1.44267	-0.290763	1.72995	-0.52982	-0.0496671	-0.644487	0.166409	-0.38407	-0.435077	-0.910862	-0.683463	-0.452247	-0.747746	2.22578	8.56813	10.3658	35.2994
Sham-3	0.149204	0.162691	0.138123	0.167622	0.0846591	0.0282258	0.0372272	0.080821	0.0200902	0.0405539	1.18135	-0.357224	-0.828639	-0.277798	-0.434469	0.439293	-0.643649	1.34431	-0.0574316	-0.359005	-0.326827	0.822183	0.428961	-0.338333	-0.285935	-0.82566	-0.541498	-1.01079	1.69321	8.525	2.95542	41.6056
Sham-4	0.406968	0.318589	0.292235	0.524777	0.241028	0.224863	0.169265	0.217977	0.21056	0.170007	0.950804	0.278367	-0.83525	-0.471635	-0.480962	1.04879	-0.741584	1.27482	-0.496302	-0.469518	-0.71218	-0.722899	0.569726	-0.840155	-1.4461	-0.511812	-1.18841	-0.0975894	3.82351	14.8683	19.2989	34.9675
Sham-5	0.192597	0.422544	0.209064	0.292121	0.191333	0.265512	0.250859	0.15198	0.219455	0.165044	1.32589	-0.8014	-0.947897	-0.58719	1.16328	1.53107	-0.631661	1.57194	-0.445925	-0.44367	-0.598819	2.54338	0.137873	-0.913987	-1.42197	-1.10745	-0.692985	-0.050075	3.2529	9.81955	6.91438	40.1125
Sham-6	0.113642	0.157293	0.131307	0.106515	0.0490526	0.0634016	0.0161737	0.0395147	0.0148252	-0.0737223	0.845082	-0.831541	-0.681679	0.268368	0.719618	2.08425	-0.667061	1.51409	0.079531	0.137614	-0.595217	1.25068	0.0867467	0.141237	-1.01687	-1.23668	-1.18841	-1.13242	3.1768	9.43118	12.0915	34.3038
BF(-)-1	0.171737	0.171223	0.138392	0.11906	0.186106	0.101891	0.0795447	0.22925	0.0954022	0.0480716	-1.42907	1.29376	-0.402896	1.66014	-0.798951	-0.765105	3.21933	-0.70879	2.71002	-0.476204	-0.608456	0.641712	-0.533942	-0.66222	1.09356	-1.23668	0.219866	-0.877896	4.28002	8.22294	22.1412	32.8865
BF(-)-2	0.503202	0.235986	0.300883	0.261158	0.267583	0.137915	0.158509	0.223135	0.19852	0.0779505	-1.10537	1.16368	-0.315863	1.45414	-0.508377	-0.345575	1.51604	-0.698276	1.90168	-0.464523	-0.645094	0.448056	1.0038	-0.700614	0.634295	0.321142	0.0787078	0.0365643	3.78546	10.6826	26.9123	29.7
BF(-)-3	0.312877	0.498749	0.386386	0.380097	0.29541	0.251596	0.266927	0.260921	0.306823	0.231137	-0.570173	1.33456	-0.650155	2.12665	0.858546	-0.0580267	-0.541586	-0.662062	0.121241	-1.09356	-0.61725	-0.0934209	1.43579	-0.885042	0.151153	0.0589264	-0.400719	-0.300476	3.40506	9.25856	9.65522	38.197
BF(-)-4	0.224062	0.417002	0.42622	0.219792	0.312088	0.196954	0.0949176	0.089836	0.134081	0.144234	-0.527902	0.791954	-0.268285	0.491262	2.0572	-0.686629	0.89712	-0.710768	1.11885	-1.29997	-0.628662	1.09334	0.453819	0.70048	0.218527	1.36597	0.162636	0.657153	3.13879	10.9847	35.1348	43.6405
BF(-)-5	0.214537	0.488978	0.265684	0.192265	0.13791	0.0784315	0.0944293	0.094603	0.16504	0.122802	-0.914151	1.6378	-0.673533	0.625132	1.03717	0.212637	-0.402041	-0.645122	0.692754	-0.980656	-0.420581	0.271434	1.89132	-0.18592	0.695998	-1.026	-0.313627	-1.08686	3.10074	11.2867	10.6703	35.807
BF(-)-6	0.376635	0.255635	0.294654	0.194866	0.157337	0.121615	0.130022	0.132608	0.181372	0.158125	-0.888475	1.81423	-0.664591	1.31026	0.838632	0.084915	-0.610717	-0.666996	0.421949	-1.16234	-0.533813	-0.232324	1.55779	-0.908411	-0.37067	-0.812972	-0.713601	-1.13242	2.87249	16.7238	3.46298	35.5415
AMD-1	0.0812003	0.140825	-0.0595704	0.0346252	-0.0335995	0.0156813	-0.00439593	-0.372811	-0.0106278	-0.25537	-0.259108	-0.863464	1.40405	-0.855657	-0.159848	-1.11967	-0.527467	-0.71764	-0.8659	0.740127	0.878464	-0.476937	-1.13486	-0.0759947	1.18447	0.556261	-0.0171751	0.167462	5.30715	13.5306	22.4457	31.0275
AMD-2	0.246578	0.107538	-0.0274327	0.0301481	-0.0120507	0.0208704	-0.0206791	0.0466856	0.304206	-0.226464	-0.590626	-0.819949	1.41162	-0.872913	-1.15206	-0.794535	0.975687	-0.71764	-0.801718	1.42139	0.839248	-1.58791	-1.13486	1.65889	1.78385	0.192386	-0.554135	-0.685451	5.07889	13.5738	17.7762	28.3725
AMD-3	0.0473871	0.0721244	-0.136215	0.265352	-0.0603432	-0.0351159	-0.0931457	-0.156351	-0.127512	-0.175676	-0.706532	-0.790754	1.20231	-0.86862	-1.08634	-0.56515	-0.233907	-0.71764	-0.853333	2.3435	2.70211	-0.811271	-1.13486	0.609492	1.48155	1.88539	1.96643	1.40222	6.06796	13.3148	23.0548	31.0275
AMD-4	0.128331	0.127207	-0.0209078	0.0773932	0.00956825	0.0203379	0.0340515	0.105015	-0.0341645	-0.270666	0.501275	-0.844021	0.862283	-0.872913	-0.692537	-1.11233	-0.171438	-0.71764	-0.831536	0.0739203	0.272549	-0.960714	-1.13486	1.98161	0.523814	1.57736	1.60345	1.04369	9.07327	15.6019	29.0441	30.364
AMD-5	0.0327257	0.0943155	-0.0524926	0.362201	0.0217442	0.0276072	0.0451212	0.112934	-0.225261	-0.146933	-0.640601	-0.728805	1.43168	-0.872913	-1.34621	-1.11306	-0.355983	-0.71764	-0.747863	0.50053	2.22387	-1.00812	-1.13486	1.5753	-1.48699	0.748721	1.55522	2.17544	5.30715	11.6751	23.1563	23.5925
AMD-6	0.522477	0.104545	-0.124332	0.0134414	0.0102373	0.00337936	0.023072	-0.0343147	-0.0453115	-0.180296	-0.571337	-0.885535	1.88242	-0.872913	-1.16167	-1.13793	-0.223847	-0.71764	-0.758871	1.8455	0.0715677	-1.19499	-1.13486	0.918879	-0.55967	1.20346	1.66492	1.75167	4.66043	13.4875	9.35066	35.409
