# Supplementary material for: Bursa of Fabricius–independent B cells establish an IgA-mediated intestinal barrier that safeguards gut–liver homeostasis
Source: Proc Natl Acad Sci U S A. 2026 Jul 15;123(29):e2605569123. doi: 10.1073/pnas.2605569123 (PMC13389660; doi:10.1073/pnas.2605569123)
Supplement: Supplementary file 17 — Dataset S16 (XLSX) [file pnas.2605569123.sd16.xlsx]

## Sheet: S16
Dataset S16: 16S rRNA gene sequences and BLAST alignment results of 63 bacterial isolates from the liver (associated with Figure 6K)
Origine	Description	Scientific Name	Max Score	Total Score	Query Cover	E value	Per. ident	Acc. Len	Accession	Sequences
Recipient-1 with fecal protein (>100kDa)	Lactobacillus johnsonii strain CIP 103620 16S ribosomal RNA, partial sequence	Lactobacillus johnsonii	2534	2534	1	0	99.85	1543	NR_117574.1	GTGCTTGCACTAAATGAAACTAGATACAAGCGAGCGGCGGACGGGTGAGTAACACGTGGGTAACCTGCCCAAGAGACTGGGATAACACCTGGAAACAGATGCTAATACCGGATAACAACACTAGACGCATGTCTAGAGTTTGAAAGATGGTTCTGCTATCACTCTTGGATGGACCTGCGGTGCATTAGCTAGTTGGTAAGGTAACGGCTTACCAAGGCAATGATGCATAGCCGAGTTGAGAGACTGATCGGCCACATTGGGACTGAGACACGGCCCAAACTCCTACGGGAGGCAGCAGTAGGGAATCTTCCACAATGGACGAAAGTCTGATGGAGCAACGCCGCGTGAGTGAAGAAGGGTTTCGGCTCGTAAAGCTCTGTTGGTAGTGAAGAAAGATAG…
Recipient-2 with fecal protein (>100kDa)	Lactobacillus johnsonii strain CIP 103620 16S ribosomal RNA, partial sequence	Lactobacillus johnsonii	2538	2538	1	0	99.86	1543	NR_117574.1	AGTGCTTGCACTAAATGAAACTAGATACAAGCGAGCGGCGGACGGGTGAGTAACACGTGGGTAACCTGCCCAAGAGACTGGGATAACACCTGGAAACAGATGCTAATACCGGATAACAACACTAGACGCATGTCTAGAGTTTGAAAGATGGTTCTGCTATCACTCTTGGATGGACCTGCGGTGCATTAGCTAGTTGGTAAGGTAACGGCTTACCAAGGCAATGATGCATAGCCGAGTTGAGAGACTGATCGGCCACATTGGGACTGAGACACGGCCCAAACTCCTACGGGAGGCAGCAGTAGGGAATCTTCCACAATGGACGAAAGTCTGATGGAGCAACGCCGCGTGAGTGAAGAAGGGTTTCGGCTCGTAAAGCTCTGTTGGTAGTGAAGAAAGATA…
Recipient-2 with fecal protein (>100kDa)	Lactobacillus johnsonii strain CIP 103620 16S ribosomal RNA, partial sequence	Lactobacillus johnsonii	2542	2542	1	0	99.86	1543	NR_117574.1	TTAGTGCTTGCACTAAATGAAACTAGATACAAGCGAGCGGCGGACGGGTGAGTAACACGTGGGTAACCTGCCCAAGAGACTGGGATAACACCTGGAAACAGATGCTAATACCGGATAACAACACTAGACGCATGTCTAGAGTTTGAAAGATGGTTCTGCTATCACTCTTGGATGGACCTGCGGTGCATTAGCTAGTTGGTAAGGTAACGGCTTACCAAGGCAATGATGCATAGCCGAGTTGAGAGACTGATCGGCCACATTGGGACTGAGACACGGCCCAAACTCCTACGGGAGGCAGCAGTAGGGAATCTTCCACAATGGACGAAAGTCTGATGGAGCAACGCCGCGTGAGTGAAGAAGGGTTTCGGCTCGTAAAGCTCTGTTGGTAGTGAAGAAAGA…
Recipient-3 with fecal protein (>100kDa)	Lactobacillus johnsonii strain CIP 103620 16S ribosomal RNA, partial sequence	Lactobacillus johnsonii	2540	2540	1	0	99.86	1543	NR_117574.1	TTTAGTGCTTGCACTAAATGAAACTAGATACAAGCGAGCGGCGGACGGGTGAGTAACACGTGGGTAACCTGCCCAAGAGACTGGGATAACACCTGGAAACAGATGCTAATACCGGATAACAACACTAGACGCATGTCTAGAGTTTGAAAGATGGTTCTGCTATCACTCTTGGATGGACCTGCGGTGCATTAGCTAGTTGGTAAGGTAACGGCTTACCAAGGCAATGATGCATAGCCGAGTTGAGAGACTGATCGGCCACATTGGGACTGAGACACGGCCCAAACTCCTACGGGAGGCAGCAGTAGGGAATCTTCCACAATGGACGAAAGTCTGATGGAGCAACGCCGCGTGAGTGAAGAAGGGTTTCGGCTCGTAAAGCTCTGTTGGTAGTGAAGAAAG…
Recipient-3 with fecal protein (>100kDa)	Lactobacillus johnsonii strain CIP 103620 16S ribosomal RNA, partial sequence	Lactobacillus johnsonii	2547	2547	1	0	99.86	1543	NR_117574.1	TTTTAGTGCTTGCACTAAATGAAACTAGATACAAGCGAGCGGCGGACGGGTGAGTAACACGTGGGTAACCTGCCCAAGAGACTGGGATAACACCTGGAAACAGATGCTAATACCGGATAACAACACTAGACGCATGTCTAGAGTTTGAAAGATGGTTCTGCTATCACTCTTGGATGGACCTGCGGTGCATTAGCTAGTTGGTAAGGTAACGGCTTACCAAGGCAATGATGCATAGCCGAGTTGAGAGACTGATCGGCCACATTGGGACTGAGACACGGCCCAAACTCCTACGGGAGGCAGCAGTAGGGAATCTTCCACAATGGACGAAAGTCTGATGGAGCAACGCCGCGTGAGTGAAGAAGGGTTTCGGCTCGTAAAGCTCTGTTGGTAGTGAAGAAA…
Recipient-3 with fecal protein (>100kDa)	Streptococcus alactolyticus strain ATCC 43077 16S ribosomal RNA, partial sequence	Streptococcus alactolyticus	2460	2460	1	0	99.34	1437	NR_041781.1	GCTTCTTTTGGATGAGTTGCGAACGGGTGAGTAACGCGTAGGTAACCTGCCTTGTATCGGGGGATAACTATTGGAAACGATAGCTAATACCGCATAACAGCTTTTGACACATGTTANAAGCTTGAAAGATGCAATTGCATCACTACGAGATGGACCTGCGTTGTATTAGCTAGNAGGTAGGNNAACGGCCTACCTAGGCGACGATACATAGCCGACCTGAGAGGGTGATCGGCCACACTGGGACTGAGACACGGCCCAGACTCCTACGGGAGGCAGCAGTAGGGAATCTTCGGCAATGGGGGCAACCCTGACCGAGCAACGCCGCGTGAGTGAAGAAGGTTTTCGGATCGTAAAGCTCTGTTGTAAGAGAAGAATGTGTGTGAGAGTGGAAAGTTCACA…
Recipient-3 with fecal protein (>100kDa)	Streptococcus alactolyticus strain ATCC 43077 16S ribosomal RNA, partial sequence	Streptococcus alactolyticus	2483	2483	1	0	99.85	1437	NR_041781.1	TCTTTTGGATGAGTTGCGAACGGGTGAGTAACGCGTAGGTAACCTGCCTTGTAGCGGGGGATAACTATTGGAAACGATAGCTAATACCGCATAACAGCTTTTGACACATGTTATAAGCTTGAAAGATGCAATTGCATCACTACGAGATGGACCTGCGTTGTATTAGCTAGTAGGTAGGGTAACGGCCTACCTAGGCGACGATACATAGCCGACCTGAGAGGGTGATCGGCCACACTGGGACTGAGACACGGCCCAGACTCCTACGGGAGGCAGCAGTAGGGAATCTTCGGCAATGGGGGCAACCCTGACCGAGCAACGCCGCGTGAGTGAAGAAGGTTTTCGGATCGTAAAGCTCTGTTGTAAGAGAAGAATGTGTGTGAGAGTGGAAAGTTCACACAG…
Recipient-3 with fecal protein (>100kDa)	Lactobacillus johnsonii strain CIP 103620 16S ribosomal RNA, partial sequence	Lactobacillus johnsonii	2540	2540	1	0	99.86	1543	NR_117574.1	TAGTGCTTGCACTAAATGAAACTAGATACAAGCGAGCGGCGGACGGGTGAGTAACACGTGGGTAACCTGCCCAAGAGACTGGGATAACACCTGGAAACAGATGCTAATACCGGATAACAACACTAGACGCATGTCTAGAGTTTGAAAGATGGTTCTGCTATCACTCTTGGATGGACCTGCGGTGCATTAGCTAGTTGGTAAGGTAACGGCTTACCAAGGCAATGATGCATAGCCGAGTTGAGAGACTGATCGGCCACATTGGGACTGAGACACGGCCCAAACTCCTACGGGAGGCAGCAGTAGGGAATCTTCCACAATGGACGAAAGTCTGATGGAGCAACGCCGCGTGAGTGAAGAAGGGTTTCGGCTCGTAAAGCTCTGTTGGTAGTGAAGAAAGAT…
Recipient-3 with fecal protein (>100kDa)	Lactobacillus johnsonii strain CIP 103620 16S ribosomal RNA, partial sequence	Lactobacillus johnsonii	2536	2536	1	0	99.85	1543	NR_117574.1	TAGTGCTTGCACTAAATGAAACTAGATACAAGCGAGCGGCGGACGGGTGAGTAACACGTGGGTAACCTGCCCAAGAGACTGGGATAACACCTGGAAACAGATGCTAATACCGGATAACAACACTAGACGCATGTCTAGAGTTTGAAAGATGGTTCTGCTATCACTCTTGGATGGACCTGCGGTGCATTAGCTAGTTGGTAAGGTAACGGCTTACCAAGGCAATGATGCATAGCCGAGTTGAGAGACTGATCGGCCACATTGGGACTGAGACACGGCCCAAACTCCTACGGGAGGCAGCAGTAGGGAATCTTCCACAATGGACGAAAGTCTGATGGAGCAACGCCGCGTGAGTGAAGAAGGGTTTCGGCTCGTAAAGCTCTGTTGGTAGTGAAGAAAGAT…
Recipient-1 with fecal protein (<100kDa)	Streptococcus alactolyticus strain ATCC 43077 16S ribosomal RNA, partial sequence	Streptococcus alactolyticus	2470	2470	1	0	99.7	1437	NR_041781.1	TTTTGGATGAGTTGCGAACGGGTGAGTAACGCGTAGGTAACCTGCCTTGTAGCGGGGGATAACTATTGGAAACGATAGCTAATACCGCATAACAGCTTTTGACACATGTTAGAAGCTTGAAAGATGCAATTGCATCACTACGAGATGGACCTGCGTTGTATTAGCTAGTAGGTAGGGTAACGGCCTACCTAGGCGACGATACATAGCCGACCTGAGAGGGTGATCGGCCACACTGGGACTGAGACACGGCCCAGACTCCTACGGGAGGCAGCAGTAGGGAATCTTCGGCAATGGGGGCAACCCTGACCGAGCAACGCCGCGTGAGTGAAGAAGGTTTTCGGATCGTAAAGCTCTGTTGTAAGAGAAGAATGTGTGTGAGAGTGGAAAGTTCACACAGTG…
Recipient-1 with fecal protein (<100kDa)	Streptococcus alactolyticus strain ATCC 43077 16S ribosomal RNA, partial sequence	Streptococcus alactolyticus	2490	2490	1	0	99.93	1437	NR_041781.1	CTTCTTTTGGATGAGTTGCGAACGGGTGAGTAACGCGTAGGTAACCTGCCTTGTAGCGGGGGATAACTATTGGAAACGATAGCTAATACCGCATAACAGCTTTTGACACATGTTAGAAGCTTGAAAGATGCAATTGCATCACTACGAGATGGACCTGCGTTGTATTAGCTAGTAGGTAGGGTAACGGCCTACCTAGGCGACGATACATAGCCGACCTGAGAGGGTGATCGGCCACACTGGGACTGAGACACGGCCCAGACTCCTACGGGAGGCAGCAGTAGGGAATCTTCGGCAATGGGGGCAACCCTGACCGAGCAACGCCGCGTGAGTGAAGAAGGTTTTCGGATCGTAAAGCTCTGTTGTAAGAGAAGAATGTGTGTGAGAGTGGAAAGTTCACAC…
Recipient-1 with fecal protein (<100kDa)	Limosilactobacillus reuteri subsp. reuteri strain DSM 20016 16S ribosomal RNA, partial sequence	Limosilactobacillus reuteri subsp. reuteri	2538	2538	1	0	99.86	1569	NR_075036.1	ATGGTGCTTGCACCTGATTGACGATGGATCACCAGTGAGTGGCGGACGGGTGAGTAACACGTAGGTAACCTGCCCCGGAGCGGGGGATAACATTTGGAAACAGATGCTAATACCGCATAACAACAAAAGCCACATGGCTTTTGTTTGAAAGATGGCTTTGGCTATCACTCTGGGATGGACCTGCGGTGCATTAGCTAGTTGGTAAGGTAACGGCTTACCAAGGCGATGATGCATAGCCGAGTTGAGAGACTGATCGGCCACAATGGAACTGAGACACGGTCCATACTCCTACGGGAGGCAGCAGTAGGGAATCTTCCACAATGGGCGCAAGCCTGATGGAGCAACACCGCGTGAGTGAAGAAGGGTTTCGGCTCGTAAAGCTCTGTTGTTGGAGAAGAA…
Recipient-1 with fecal protein (<100kDa)	Streptococcus alactolyticus strain ATCC 43077 16S ribosomal RNA, partial sequence	Streptococcus alactolyticus	2471	2471	1	0	99.63	1437	NR_041781.1	CTTTTGGATGAGTTGCGAACGGGTGAGTAACGCGTAGGTAACCTGCCTTGTAGCGGGGGATAACTATTGGAAACGATAGCTAATACCGCATAACAGCTTTTGACACATGTTAGAAGCTTGAAAGATGCAATTGCATCACTACGAGATGGACCTGCGTTGTATTAGCTAGTAGGTAGGGTAACGGCCTACCTAGGCGACGATACATAGCCGACCTGAGAGGGTGATCGGCCACACTGGGACTGAGACACGGCCCAGACTCCTACGGGAGGCAGCAGTAGGGAATCTTCGGCAATGGGGGCAACCCTGACCGAGCAACGCCGCGTGAGTGAAGAAGGTTTTCGGATCGTAAAGCTCTGTTGTAAGAGAAGAATGTGTGTGAGAGTGGAAAGTTCACACAGT…
Recipient-1 with fecal protein (<100kDa)	Streptococcus alactolyticus strain ATCC 43077 16S ribosomal RNA, partial sequence	Streptococcus alactolyticus	2246	2246	0.91	0	99.76	1437	NR_041781.1	CANGGTTTGATTCTGGCTCAAGGGTTTGATTCTGGCTCAAGGGTTTGATTCTGGCTCAAGGGTTTGATTCTGGCTCAAGGGTTTGATTCTGGCTCAGGGGTNNNANTCTGNNTGAGGNNNNNATTGCGTCTCTACGAGATGGACCTGCGTTGTATTAGCTAGTAGGTAGGGTAACGGCCTACCTAGGCGACGATACATAGCCGACCTGAGAGGGTGATCGGCCACACTGGGACTGAGACACGGCCCAGACTCCTACGGGAGGCAGCAGTAGGGAATCTTCGGCAATGGGGGCAACCCTGACCGAGCAACGCCGCGTGAGTGAAGAAGGTTTTCGGATCGTAAAGCTCTGTTGTAAGAGAAGAATGTGTGTGAGAGTGGAAAGTTCACACAGTGACGGTA…
Recipient-1 with fecal protein (<100kDa)	Streptococcus alactolyticus strain ATCC 43077 16S ribosomal RNA, partial sequence	Streptococcus alactolyticus	2484	2484	1	0	99.93	1437	NR_041781.1	CTTTTGGATGAGTTGCGAACGGGTGAGTAACGCGTAGGTAACCTGCCTTGTAGCGGGGGATAACTATTGGAAACGATAGCTAATACCGCATAACAGCTTTTGACACATGTTAGAAGCTTGAAAGATGCAATTGCATCACTACGAGATGGACCTGCGTTGTATTAGCTAGTAGGTAGGGTAACGGCCTACCTAGGCGACGATACATAGCCGACCTGAGAGGGTGATCGGCCACACTGGGACTGAGACACGGCCCAGACTCCTACGGGAGGCAGCAGTAGGGAATCTTCGGCAATGGGGGCAACCCTGACCGAGCAACGCCGCGTGAGTGAAGAAGGTTTTCGGATCGTAAAGCTCTGTTGTAAGAGAAGAATGTGTGTGAGAGTGGAAAGTTCACACAGT…
Recipient-1 with fecal protein (<100kDa)	Streptococcus alactolyticus strain ATCC 43077 16S ribosomal RNA, partial sequence	Streptococcus alactolyticus	2468	2468	1	0	99.56	1437	NR_041781.1	TCTTTTGGATGAGTTGCGAACGGGTGAGTAACGCGTAGGTAACCTGCCTTGTAGCGGGGGATAACTATTGGAAACGATAGCTAATACCGCATAACAGCTTTTGACACATGTTAGAAGCTTGAAAGATGCAATTGCATCACTACGAGATGGACCTGCGTTGTATTAGCTAGTAGGTAGGGTAACGGCCTACCTAGGCGACGATACATAGCCGACCTGAGAGGGTGATCGGCCACACTGGGACTGAGACACGGCCCAGACTCCTACGGGAGGCAGCAGTAGGGAATCTTCGGCAATGGGGGCAACCCTGACCGAGCAACGCCGCGTGAGTGAAGAAGGTTTTCGGATCGTAAAGCTCTGTTGTAAGAGAAGAATGTGTGTGAGAGTGGAAAGTTCACACAG…
Recipient-1 with fecal protein (<100kDa)	Streptococcus alactolyticus strain ATCC 43077 16S ribosomal RNA, partial sequence	Streptococcus alactolyticus	2477	2477	1	0	99.78	1437	NR_041781.1	CTTTTGGATGAGTTGCGAACGGGTGAGTAACGCGTAGGTAACCTGCCTTGTAGCGGGGGATAACTATTGGAAACGATAGCTAATACCGCATAACAGCTTTTGACACATGTTAGAAGCTTGAAAGATGCAATTGCATCACTACGAGATGGACCTGCGTTGTATTAGCTAGTAGGTAGGGTAACGGCCTACCTAGGCGACGATACATAGCCGACCTGAGAGGGTGATCGGCCACACTGGGACTGAGACACGGCCCAGACTCCTACGGGAGGCAGCAGTAGGGAATCTTCGGCAATGGGGGCAACCCTGACCGAGCAACGCCGCGTGAGTGAAGAAGGTTTTCGGATCGTAAAGCTCTGTTGTAAGAGAAGAATGTGTGTGAGAGTGGAAAGTTCACACAGT…
Recipient-1 with fecal protein (<100kDa)	Ligilactobacillus salivarius strain personal::H066 16S ribosomal RNA, partial sequence	Ligilactobacillus salivarius	2510	2510	1	0	99.85	1542	NR_028725.2	GCTTGCATTCATCGTAAGAAGTTGAGTGGCGGACGGGTGAGTAACACGTGGGTAACCTGCCTAAAAGAAGGGGATAACACTTGGAAACAGGTGCTAATACCGTATATCTCTAAGGATCGCATGATCCTTAGATGAAAGATGGTTCTGCTATCGCTTTTAGATGGACCCGCGGCGTATTAACTAGTTGGTGGGGTAACGGCCTACCAAGGTGATGATACGTAGCCGAACTGAGAGGTTGATCGGCCACATTGGGACTGAGACACGGCCCAAACTCCTACGGGAGGCAGCAGTAGGGAATCTTCCACAATGGACGCAAGTCTGATGGAGCAACGCCGCGTGAGTGAAGAAGGTCTTCGGATCGTAAAACTCTGTTGTTAGAGAAGAACACGAGTGAGAGTA…
Recipient-1 with fecal protein (<100kDa)	Lactobacillus johnsonii strain CIP 103620 16S ribosomal RNA, partial sequence	Lactobacillus johnsonii	2532	2532	1	0	99.85	1543	NR_117574.1	TAGTGCTTGCACTAAATGAAACTAGATACAAGCGAGCGGCGGACGGGTGAGTAACACGTGGGTAACCTGCCCAAGAGACTGGGATAACACCTGGAAACAGATGCTAATACCGGATAACAACACTAGACGCATGTCTAGAGTTTGAAAGATGGTTCTGCTATCACTCTTGGATGGACCTGCGGTGCATTAGCTAGTTGGTAAGGTAACGGCTTACCAAGGCAATGATGCATAGCCGAGTTGAGAGACTGATCGGCCACATTGGGACTGAGACACGGCCCAAACTCCTACGGGAGGCAGCAGTAGGGAATCTTCCACAATGGACGAAAGTCTGATGGAGCAACGCCGCGTGAGTGAAGAAGGGTTTCGGCTCGTAAAGCTCTGTTGGTAGTGAAGAAAGAT…
Recipient-1 with fecal protein (<100kDa)	Streptococcus alactolyticus strain ATCC 43077 16S ribosomal RNA, partial sequence	Streptococcus alactolyticus	2460	2460	1	0	99.7	1437	NR_041781.1	GGATGAGTTGCGAACGGGTGAGTAACGCGTAGGTAACCTGCCTTGTAGCGGGGGATAACTATTGGAAACGATAGCTAATACCGCATAANAGCTTTTGACACATGTTAGAAGCTTGAAAGATGCAATTGCATCACTACGAGATGGACCTGCGTTGTATTAGCTAGTAGGTAGGGTAACGGCCTACCTAGGCGACGATACATAGCCGACCTGAGAGGGTGATCGGCCACACTGGGACTGAGACACGGCCCAGACTCCTACGGGAGGCAGCAGTAGGGAATCTTCGGCAATGGGGGCAACCCTGACCGAGCAACGCCGCGTGAGTGAAGAAGGTTTTCGGATCGTAAAGCTCTGTTGTAAGAGAAGAATGTGTGTGAGAGTGGAAAGTTCACACAGTGACGG…
Recipient-1 with fecal protein (<100kDa)	Streptococcus alactolyticus strain ATCC 43077 16S ribosomal RNA, partial sequence	Streptococcus alactolyticus	2412	2412	1	0	98.88	1437	NR_041781.1	GATGAGTTGCGAACGGGTGAGTAACGCGTANGTAACCTGCCTTGTATCGGGGGATAACTATTGGAAACGATAGCTAATACCGCAGAACAGCTTTTGACACATGTTATAAGCTTGAAAGATGCAATTGCATCACTACGAGATGGACCTGCGTTGTATTAGCTAGNANGTAGGGAAACGGCCTACCTAGGCGACGATACATAGCCGACCTGAGAGGGTGATCGGCCACACTGGGACTGAGACACGGCCCAGACTCCTACGGGAGGCAGCAGTAGGGAATCTTCGGCAATGGGGGCAACCCTGACCGAGCAACGCCGCGTGAGTGAAGAAGGTTTTCGGATCGTAAAGCTCTGTTGTAAGAGAAGAATGTGTGTGAGAGTGGAAAGTTCACACAGTGACGGT…
Recipient-2 with fecal protein (<100kDa)	Streptococcus alactolyticus strain ATCC 43077 16S ribosomal RNA, partial sequence	Streptococcus alactolyticus	2362	2362	0.96	0	99.54	1437	NR_041781.1	CTCGGGGTTTGATTCTGGGTCGNGGGTTTGATTCTGGCTCTGGGGTGTGATTCTGGATCACTGTTGTGAACGATGGCTAATACCGCATAACAGCTTTTGACACATGTTAGAAGCTTGAAAGATGCAATTGCATCACTACGAGATGGACCTGCGTTGTATTAGCTAGTAGGTAGGGTAACGGCCTACCTAGGCGACGATACATAGCCGACCTGAGAGGGTGATCGGCCACACTGGGACTGAGACACGGCCCAGACTCCTACGGGAGGCAGCAGTAGGGAATCTTCGGCAATGGGGGCAACCCTGACCGAGCAACGCCGCGTGAGTGAAGAAGGTTTTCGGATCGTAAAGCTCTGTTGTAAGAGAAGAATGTGTGTGAGAGTGGAAAGTTCACACAGTGAC…
Recipient-2 with fecal protein (<100kDa)	Lactobacillus johnsonii strain CIP 103620 16S ribosomal RNA, partial sequence	Lactobacillus johnsonii	2529	2529	1	0	99.85	1543	NR_117574.1	GTGCTTGCACTAAATGAAACTAGATACAAGCGAGCGGCGGACGGGTGAGTAACACGTGGGTAACCTGCCCAAGAGACTGGGATAACACCTGGAAACAGATGCTAATACCGGATAACAACACTAGACGCATGTCTAGAGTTTGAAAGATGGTTCTGCTATCACTCTTGGATGGACCTGCGGTGCATTAGCTAGTTGGTAAGGTAACGGCTTACCAAGGCAATGATGCATAGCCGAGTTGAGAGACTGATCGGCCACATTGGGACTGAGACACGGCCCAAACTCCTACGGGAGGCAGCAGTAGGGAATCTTCCACAATGGACGAAAGTCTGATGGAGCAACGCCGCGTGAGTGAAGAAGGGTTTCGGCTCGTAAAGCTCTGTTGGTAGTGAAGAAAGATAG…
Recipient-2 with fecal protein (<100kDa)	Streptococcus alactolyticus strain ATCC 43077 16S ribosomal RNA, partial sequence	Streptococcus alactolyticus	2431	2431	1	0	98.96	1437	NR_041781.1	TTTTGGATGAGTTGCGAACGGGTGAGTAACGCGTAGGTAACCTGCCTTGTAGCGGGGGNNAACTATTGGAAACGATAGCTAATACCGCAGAACAGCTTTTGACACATGTTAGAAGCTTGAAAGATGCAATTGCATCACTACGAGATGGACCTGCGTTGTATTAGCTAGTAGGTAGGNNAACGGCCTACCTAGGCGACGATACATAGCCGACCTGAGAGGGTGATCGGCCACACTGGGACTGAGACACGGCCCAGACTCCTACGGGAGGCAGCAGTAGGGAATCTTCGGCAATGGGGGCAACCCTGACCGAGCAACGCCGCGTGAGTGAAGAAGGTTTTCGGATCGTAAAGCTCTGTTGTAAGAGAAGAATGTGTGTGAGAGTGGAAAGTTCACACAGTG…
Recipient-2 with fecal protein (<100kDa)	Lactobacillus johnsonii strain CIP 103620 16S ribosomal RNA, partial sequence	Lactobacillus johnsonii	2527	2527	1	0	99.85	1543	NR_117574.1	GTGCTTGCACTAAATGAAACTAGATACAAGCGAGCGGCGGACGGGTGAGTAACACGTGGGTAACCTGCCCAAGAGACTGGGATAACACCTGGAAACAGATGCTAATACCGGATAACAACACTAGACGCATGTCTAGAGTTTGAAAGATGGTTCTGCTATCACTCTTGGATGGACCTGCGGTGCATTAGCTAGTTGGTAAGGTAACGGCTTACCAAGGCAATGATGCATAGCCGAGTTGAGAGACTGATCGGCCACATTGGGACTGAGACACGGCCCAAACTCCTACGGGAGGCAGCAGTAGGGAATCTTCCACAATGGACGAAAGTCTGATGGAGCAACGCCGCGTGAGTGAAGAAGGGTTTCGGCTCGTAAAGCTCTGTTGGTAGTGAAGAAAGATAG…
Recipient-2 with fecal protein (<100kDa)	Streptococcus alactolyticus strain ATCC 43077 16S ribosomal RNA, partial sequence	Streptococcus alactolyticus	2488	2488	1	0	99.93	1437	NR_041781.1	TTCTTTTGGATGAGTTGCGAACGGGTGAGTAACGCGTAGGTAACCTGCCTTGTAGCGGGGGATAACTATTGGAAACGATAGCTAATACCGCATAACAGCTTTTGACACATGTTAGAAGCTTGAAAGATGCAATTGCATCACTACGAGATGGACCTGCGTTGTATTAGCTAGTAGGTAGGGTAACGGCCTACCTAGGCGACGATACATAGCCGACCTGAGAGGGTGATCGGCCACACTGGGACTGAGACACGGCCCAGACTCCTACGGGAGGCAGCAGTAGGGAATCTTCGGCAATGGGGGCAACCCTGACCGAGCAACGCCGCGTGAGTGAAGAAGGTTTTCGGATCGTAAAGCTCTGTTGTAAGAGAAGAATGTGTGTGAGAGTGGAAAGTTCACACA…
Recipient-2 with fecal protein (<100kDa)	Streptococcus alactolyticus strain ATCC 43077 16S ribosomal RNA, partial sequence	Streptococcus alactolyticus	2490	2490	1	0	99.93	1437	NR_041781.1	CTTCTTTTGGATGAGTTGCGAACGGGTGAGTAACGCGTAGGTAACCTGCCTTGTAGCGGGGGATAACTATTGGAAACGATAGCTAATACCGCATAACAGCTTTTGACACATGTTAGAAGCTTGAAAGATGCAATTGCATCACTACGAGATGGACCTGCGTTGTATTAGCTAGTAGGTAGGGTAACGGCCTACCTAGGCGACGATACATAGCCGACCTGAGAGGGTGATCGGCCACACTGGGACTGAGACACGGCCCAGACTCCTACGGGAGGCAGCAGTAGGGAATCTTCGGCAATGGGGGCAACCCTGACCGAGCAACGCCGCGTGAGTGAAGAAGGTTTTCGGATCGTAAAGCTCTGTTGTAAGAGAAGAATGTGTGTGAGAGTGGAAAGTTCACAC…
Recipient-2 with fecal protein (<100kDa)	Streptococcus alactolyticus strain ATCC 43077 16S ribosomal RNA, partial sequence	Streptococcus alactolyticus	2268	2268	0.92	0	99.6	1437	NR_041781.1	CTCAGGGTTTGATTCTGGCTCAAGGGTTTGATTCTGGCTCAAGGGTTTGATTCTGGCTCAAGGGTTTGATTCTGGCTCAAGGGTTTGATTCTNNTTTTGGGGTTTGATTCAAGCTTGAGGGATGCAATTGNNTCACTACGAGATGGACCTGCGTTGTATTAGCTAGTAGGTAGGGTAACGGCCTACCTAGGCGACGATACATAGCCGACCTGAGAGGGTGATCGGCCACACTGGGACTGAGACACGGCCCAGACTCCTACGGGAGGCAGCAGTAGGGAATCTTCGGCAATGGGGGCAACCCTGACCGAGCAACGCCGCGTGAGTGAAGAAGGTTTTCGGATCGTAAAGCTCTGTTGTAAGAGAAGAATGTGTGTGAGAGTGGAAAGTTCACACAGTGAC…
Recipient-2 with fecal protein (<100kDa)	Streptococcus alactolyticus strain ATCC 43077 16S ribosomal RNA, partial sequence	Streptococcus alactolyticus	2492	2492	1	0	99.93	1437	NR_041781.1	TTCTTTTGGATGAGTTGCGAACGGGTGAGTAACGCGTAGGTAACCTGCCTTGTAGCGGGGGATAACTATTGGAAACGATAGCTAATACCGCATAACAGCTTTTGACACATGTTAGAAGCTTGAAAGATGCAATTGCATCACTACGAGATGGACCTGCGTTGTATTAGCTAGTAGGTAGGGTAACGGCCTACCTAGGCGACGATACATAGCCGACCTGAGAGGGTGATCGGCCACACTGGGACTGAGACACGGCCCAGACTCCTACGGGAGGCAGCAGTAGGGAATCTTCGGCAATGGGGGCAACCCTGACCGAGCAACGCCGCGTGAGTGAAGAAGGTTTTCGGATCGTAAAGCTCTGTTGTAAGAGAAGAATGTGTGTGAGAGTGGAAAGTTCACACA…
Recipient-2 with fecal protein (<100kDa)	Lactobacillus crispatus strain DSM 20584 16S ribosomal RNA, partial sequence	Lactobacillus crispatus	2542	2542	1	0	100	1516	NR_117063.1	ATTTACTTCGGTAATGACGTTAGGAAAGCGAGCGGCGGATGGGTGAGTAACACGTGGGGAACCTGCCCCATAGTCTGGGATACCACTTGGAAACAGGTGCTAATACCGGATAAGAAAGCAGATCGCATGATCAGCTTTTAAAAGGCGGCGTAAGCTGTCGCTATGGGATGGCCCCGCGGTGCATTAGCTAGTTGGTAAGGTAAAGGCTTACCAAGGCGATGATGCATAGCCGAGTTGAGAGACTGATCGGCCACATTGGGACTGAGACACGGCCCAAACTCCTACGGGAGGCAGCAGTAGGGAATCTTCCACAATGGACGCAAGTCTGATGGAGCAACGCCGCGTGAGTGAAGAAGGTTTTCGGATCGTAAAGCTCTGTTGTTGGTGAAGAAGGATAGA…
Recipient-2 with fecal protein (<100kDa)	Lactobacillus johnsonii strain CIP 103620 16S ribosomal RNA, partial sequence	Lactobacillus johnsonii	2534	2534	1	0	99.85	1543	NR_117574.1	TTAGTGCTTGCACTAAATGAAACTAGATACAAGCGAGCGGCGGACGGGTGAGTAACACGTGGGTAACCTGCCCAAGAGACTGGGATAACACCTGGAAACAGATGCTAATACCGGATAACAACACTAGACGCATGTCTAGAGTTTGAAAGATGGTTCTGCTATCACTCTTGGATGGACCTGCGGTGCATTAGCTAGTTGGTAAGGTAACGGCTTACCAAGGCAATGATGCATAGCCGAGTTGAGAGACTGATCGGCCACATTGGGACTGAGACACGGCCCAAACTCCTACGGGAGGCAGCAGTAGGGAATCTTCCACAATGGACGAAAGTCTGATGGAGCAACGCCGCGTGAGTGAAGAAGGGTTTCGGCTCGTAAAGCTCTGTTGGTAGTGAAGAAAGA…
Recipient-2 with fecal protein (<100kDa)	Streptococcus alactolyticus strain ATCC 43077 16S ribosomal RNA, partial sequence	Streptococcus alactolyticus	2490	2490	1	0	99.93	1437	NR_041781.1	TCTTTTGGATGAGTTGCGAACGGGTGAGTAACGCGTAGGTAACCTGCCTTGTAGCGGGGGATAACTATTGGAAACGATAGCTAATACCGCATAACAGCTTTTGACACATGTTAGAAGCTTGAAAGATGCAATTGCATCACTACGAGATGGACCTGCGTTGTATTAGCTAGTAGGTAGGGTAACGGCCTACCTAGGCGACGATACATAGCCGACCTGAGAGGGTGATCGGCCACACTGGGACTGAGACACGGCCCAGACTCCTACGGGAGGCAGCAGTAGGGAATCTTCGGCAATGGGGGCAACCCTGACCGAGCAACGCCGCGTGAGTGAAGAAGGTTTTCGGATCGTAAAGCTCTGTTGTAAGAGAAGAATGTGTGTGAGAGTGGAAAGTTCACACAG…
Recipient-2 with fecal protein (<100kDa)	Streptococcus alactolyticus strain ATCC 43077 16S ribosomal RNA, partial sequence	Streptococcus alactolyticus	2490	2490	1	0	99.93	1437	NR_041781.1	TTCTTTTGGATGAGTTGCGAACGGGTGAGTAACGCGTAGGTAACCTGCCTTGTAGCGGGGGATAACTATTGGAAACGATAGCTAATACCGCATAACAGCTTTTGACACATGTTAGAAGCTTGAAAGATGCAATTGCATCACTACGAGATGGACCTGCGTTGTATTAGCTAGTAGGTAGGGTAACGGCCTACCTAGGCGACGATACATAGCCGACCTGAGAGGGTGATCGGCCACACTGGGACTGAGACACGGCCCAGACTCCTACGGGAGGCAGCAGTAGGGAATCTTCGGCAATGGGGGCAACCCTGACCGAGCAACGCCGCGTGAGTGAAGAAGGTTTTCGGATCGTAAAGCTCTGTTGTAAGAGAAGAATGTGTGTGAGAGTGGAAAGTTCACACA…
Recipient-3 with fecal protein (<100kDa)	Escherichia fergusonii ATCC 35469 16S ribosomal RNA, partial sequence	Escherichia fergusonii ATCC 35469	2444	2444	1	0	99.41	1473	NR_027549.1	CTGNTTCGCTGACGAGTGGCGGACGGGTGAGTAATGTCTGGGAAACTGCCTGATGGAGGGGGATAACTACTGGAAACGGTAGCTAATACCGCATAACGTCGCAAGACCAAAGAGGGGGACCTTCGGGCCTCTTGCCATCGGATGTGCCCAGATGGGATTAGCTAGTAGGTGGGGTAACGGCTCACCTAGGCGACGATCCCTAGCTGGTCTGAGAGGATGACCAGCCACACTGGAACTGAGACACGGTCCAGACTCCTACGGGAGGCAGCAGTGGGGAATATTGCACAATGGGCGCAAGCCTGATGCAGCCATGCCGCGTGTATGAAGAAGGCCTTCGGGTTGTAAAGTACTTTCAGCGGGGAGGAAGGGAGTAAAGTTAATACCTTTGCTCATTGACGT…
Recipient-3 with fecal protein (<100kDa)	Streptococcus alactolyticus strain ATCC 43077 16S ribosomal RNA, partial sequence	Streptococcus alactolyticus	2392	2392	1	0	98.16	1437	NR_041781.1	CTTCTTTTGGATGAGTTGCGAACGGGTGAGTAACGCGTAGGTAACCTGCCTTGGANCGGGGGNNAACTATTGGAAACGATAGCTAATACCGCAGAACAGCTTTTGACACATGTTATAAGCTTGAAAGATGCAATTGCATCACTACGAGATGGACCTGCGTTGTATTAGCTAGGANGTAGGGAAACGGCCTACCTAGGCGACGATACATAGCCGACCTGAGAGGGTGATCGGCCACACTGGGACTGAGACACGGCCCAGACTCCTACGGGAGGCAGCAGTAGGGAATCTTCGGCAATGGGGGCAACCCTGACCGAGCAACGCCGCGTGAGTGAAGAAGGTTTTCGGATCGTAAAGCTCTGTTGTAAGAGAAGAATGTGTGTGAGAGTGGAAAGTTCACAC…
Recipient-3 with fecal protein (<100kDa)	Streptococcus alactolyticus strain ATCC 43077 16S ribosomal RNA, partial sequence	Streptococcus alactolyticus	2303	2303	1	0	97.03	1437	NR_041781.1	TTTGGATGAGTTGCGAACGGGTGAGTAACGCGTANGTGCCTGCCTTGGATCGGGGGNNAACTATTGGAAACGATANCTAATACCGCAGAACGACTTTTGACACATGTTATAAGCTTGAAAGATGCAATTGCTTCGCTACGACATGGACCTGCGTTGTATTAGCTAGGANGTAGGANANCGGCCTACCTAGGCGACGATACATAGCCGACCTGAGAGGGTGATCGGCCACACTGGGACTGAGACACGGCCCAGACTCCTACGGGAGGCAGCAGTAGGGAATCTTCGGCAATGGGGGCAACCCTGACCGAGCAACGCCGCGTGAGTGAAGAAGGTTTTCGGATCGTAAAGCTCTGTTGTAAGAGAAGAATGTGTGTGAGAGTGGAAAGTTCACACAGTGAC…
Recipient-3 with fecal protein (<100kDa)	Lactobacillus crispatus strain DSM 20584 16S ribosomal RNA, partial sequence	Lactobacillus crispatus	2527	2527	1	0	99.93	1516	NR_117063.1	TTCGGTAATGACGTTAGGAAAGCGAGCGGCGGATGGGTGAGTAACACGTGGGGAACCTGCCCCATAGTCTGGGATACCACTTGGAAACAGGTGCTAATACCGGATAAGAAAGCAGATCGCATGATCAGCTTTTAAAAGGCGGCGTAAGCTGTCGCTATGGGATGGCCCCGCGGTGCATTAGCTAGTTGGTAAGGTAAAGGCTTACCAAGGCGATGATGCATAGCCGAGTTGAGAGACTGATCGGCCACATTGGGACTGAGACACGGCCCAAACTCCTACGGGAGGCAGCAGTAGGGAATCTTCCACAATGGACGCAAGTCTGATGGAGCAACGCCGCGTGAGTGAAGAAGGTTTTCGGATCGTAAAGCTCTGTTGTTGGTGAAGAAGGATAGAGGTAGT…
Recipient-3 with fecal protein (<100kDa)	Streptococcus alactolyticus strain ATCC 43077 16S ribosomal RNA, partial sequence	Streptococcus alactolyticus	2344	2344	1	0	97.48	1437	NR_041781.1	TTCTTTTGGATGAGTTGCGAACGGGTGAGTAACGCGTAGGTAANCTGCCTTGGATCGGGGGNNAACTATTGGAAACGATAGCTAATACCGCAGAACAGCTTTTGACACATGTTATAAGCTTGAAAGATGCAATTGCATCGCTACGACATGGACCTGCGTTGTATTAGCTAGGANGTAGGANAACGGCCTACCTAGGCGACGATACATAGCCGACCTGAGAGGGTGATCGGCCACACTGGGACTGAGACACGGCCCAGACTCCTACGGGAGGCAGCAGTAGGGAATCTTCGGCAATGGGGGCAACCCTGACCGAGCAACGCCGCGTGAGTGAAGAAGGTTTTCGGATCGTAAAGCTCTGTTGTAAGAGAAGAATGTGTGTGAGAGTGGAAAGTTCACACA…
Recipient-3 with fecal protein (<100kDa)	Lactobacillus johnsonii strain CIP 103620 16S ribosomal RNA, partial sequence	Lactobacillus johnsonii	2532	2532	1	0	99.85	1543	NR_117574.1	TAGTGCTTGCACTAAATGAAACTAGATACAAGCGAGCGGCGGACGGGTGAGTAACACGTGGGTAACCTGCCCAAGAGACTGGGATAACACCTGGAAACAGATGCTAATACCGGATAACAACACTAGACGCATGTCTAGAGTTTGAAAGATGGTTCTGCTATCACTCTTGGATGGACCTGCGGTGCATTAGCTAGTTGGTAAGGTAACGGCTTACCAAGGCAATGATGCATAGCCGAGTTGAGAGACTGATCGGCCACATTGGGACTGAGACACGGCCCAAACTCCTACGGGAGGCAGCAGTAGGGAATCTTCCACAATGGACGAAAGTCTGATGGAGCAACGCCGCGTGAGTGAAGAAGGGTTTCGGCTCGTAAAGCTCTGTTGGTAGTGAAGAAAGAT…
Recipient-3 with fecal protein (<100kDa)	Streptococcus alactolyticus strain ATCC 43077 16S ribosomal RNA, partial sequence	Streptococcus alactolyticus	2409	2409	1	0	98.59	1437	NR_041781.1	TTCTTTTGGATGAGTTGCGAACGGGTGAGTAACGCGTAGGTAACCTGCCTTGGANCGGGGGATAACTATTGGAAACGATAGCTAATACCGCAGAACAGCTTTTGACACATGTTATAAGCTTGAAAGATGCAATTGCATCACTACGAGATGGACCTGCGTTGTATTAGCTAGGAGGTAGGANAACGGCCTACCTAGGCGACGATACATAGCCGACCTGAGAGGGTGATCGGCCACACTGGGACTGAGACACGGCCCAGACTCCTACGGGAGGCAGCAGTAGGGAATCTTCGGCAATGGGGGCAACCCTGACCGAGCAACGCCGCGTGAGTGAAGAAGGTTTTCGGATCGTAAAGCTCTGTTGTAAGAGAAGAATGTGTGTGAGAGTGGAAAGTTCACACA…
Recipient-3 with fecal protein (<100kDa)	Lactobacillus johnsonii strain CIP 103620 16S ribosomal RNA, partial sequence	Lactobacillus johnsonii	2536	2536	1	0	99.85	1543	NR_117574.1	TTTAGTGCTTGCACTAAATGAAACTAGATACAAGCGAGCGGCGGACGGGTGAGTAACACGTGGGTAACCTGCCCAAGAGACTGGGATAACACCTGGAAACAGATGCTAATACCGGATAACAACACTAGACGCATGTCTAGAGTTTGAAAGATGGTTCTGCTATCACTCTTGGATGGACCTGCGGTGCATTAGCTAGTTGGTAAGGTAACGGCTTACCAAGGCAATGATGCATAGCCGAGTTGAGAGACTGATCGGCCACATTGGGACTGAGACACGGCCCAAACTCCTACGGGAGGCAGCAGTAGGGAATCTTCCACAATGGACGAAAGTCTGATGGAGCAACGCCGCGTGAGTGAAGAAGGGTTTCGGCTCGTAAAGCTCTGTTGGTAGTGAAGAAAG…
Recipient-3 with fecal protein (<100kDa)	Lactobacillus johnsonii strain CIP 103620 16S ribosomal RNA, partial sequence	Lactobacillus johnsonii	2536	2536	1	0	99.85	1543	NR_117574.1	CTTTTGGATGAGTTGCGAACGGGTGAGTAACGCGTAGGTNACCTGCCTTGTANCGGGGGATAACTATTGGAAACGATAGCTAATACCGCAGAACAGCTTTTGACACATGTTAGAAGCTTGAAAGATGCAATTGCATCACTACGAGATGGACCTGCGTTGTATTAGCTANNAGGTAGGNNAACGGCCTACCTAGGCGACGATACATAGCCGACCTGAGAGGGTGATCGGCCACACTGGGACTGAGACACGGCCCAGACTCCTACGGGAGGCAGCAGTAGGGAATCTTCGGCAATGGGGGCAACCCTGACCGAGCAACGCCGCGTGAGTGAAGAAGGTTTTCGGATCGTAAAGCTCTGTTGTAAGAGAAGAATGTGTGTGAGAGTGGAAAGTTCACACAGT…
Recipient-3 with fecal protein (<100kDa)	Ligilactobacillus salivarius strain personal::H066 16S ribosomal RNA, partial sequence	Ligilactobacillus salivarius	2505	2505	1	0	99.78	1542	NR_028725.2	GCTTGCATTCACCGTAAGAAGTTGAGTGGCGGACGGGTGAGTAACACGTGGGTAACCTGCCTAAAAGAAGGGGATAACACTTGGAAACAGGTGCTAATACCGTATATCTCTAAGGATCGCATGATCCTTAGATGAAAGATGGTTCTGCTATCGCTTTTAGATGGACCCGCGGCGTATTAACTAGTTGGTGGGGTAACGGCCTACCAAGGTGATGATACGTAGCCGAACTGAGAGGTTGATCGGCCACATTGGGACTGAGACACGGCCCAAACTCCTACGGGAGGCAGCAGTAGGGAATCTTCCACAATGGACGCAAGTCTGATGGAGCAACGCCGCGTGAGTGAAGAAGGTCTTCGGATCGTAAAACTCTGTTGTTAGAGAAGAACACGAGTGAGAGTA…
Recipient-3 with fecal protein (<100kDa)	Ligilactobacillus salivarius strain personal::H066 16S ribosomal RNA, partial sequence	Ligilactobacillus salivarius	2510	2510	1	0	99.85	1542	NR_028725.2	GCTTGCATTCATCGTAAGAAGTTGAGTGGCGGACGGGTGAGTAACACGTGGGTAACCTGCCTAAAAGAAGGGGATAACACTTGGAAACAGGTGCTAATACCGTATATCTCTAAGGATCGCATGATCCTTAGATGAAAGATGGTTCTGCTATCGCTTTTAGATGGACCCGCGGCGTATTAACTAGTTGGTGGGGTAACGGCCTACCAAGGTGATGATACGTAGCCGAACTGAGAGGTTGATCGGCCACATTGGGACTGAGACACGGCCCAAACTCCTACGGGAGGCAGCAGTAGGGAATCTTCCACAATGGACGCAAGTCTGATGGAGCAACGCCGCGTGAGTGAAGAAGGTCTTCGGATCGTAAAACTCTGTTGTTAGAGAAGAACACGAGTGAGAGTA…
Recipient-3 with fecal protein (<100kDa)	Staphylococcus warneri strain AW 25 16S ribosomal RNA, partial sequence	Staphylococcus warneri	2501	2501	1	0	99.85	1470	NR_025922.1	CTCCTTTGACGTTAGCGGCGGACGGGTGAGTAACACGTGGATAACCTACCTATAAGACTGGGATAACTTCGGGAAACCGGAGCTAATACCGGATAACATATTGAACCGCATGGTTCAATAGTGAAAGGCGGCTTTGCTGTCACTTATAGATGGATCCGCGCCGTATTAGCTAGTTGGTAAGGTAACGGCTTACCAAGGCAACGATACGTAGCCGACCTGAGAGGGTGATCGGCCACACTGGAACTGAGACACGGTCCAGACTCCTACGGGAGGCAGCAGTAGGGAATCTTCCGCAATGGGCGAAAGCCTGACGGAGCAACGCCGCGTGAGTGATGAAGGTCTTCGGATCGTAAAACTCTGTTATCAGGGAAGAACAAATGTGTAAGTAACTGTGCACAT…
Recipient-4 with fecal protein (<100kDa)	Streptococcus alactolyticus strain ATCC 43077 16S ribosomal RNA, partial sequence	Streptococcus alactolyticus	2490	2490	1	0	99.93	1437	NR_041781.1	TTCTTTTGGATGAGTTGCGAACGGGTGAGTAACGCGTAGGTAACCTGCCTTGTAGCGGGGGATAACTATTGGAAACGATAGCTAATACCGCATAACAGCTTTTGACACATGTTAGAAGCTTGAAAGATGCAATTGCATCACTACGAGATGGACCTGCGTTGTATTAGCTAGTAGGTAGGGTAACGGCCTACCTAGGCGACGATACATAGCCGACCTGAGAGGGTGATCGGCCACACTGGGACTGAGACACGGCCCAGACTCCTACGGGAGGCAGCAGTAGGGAATCTTCGGCAATGGGGGCAACCCTGACCGAGCAACGCCGCGTGAGTGAAGAAGGTTTTCGGATCGTAAAGCTCTGTTGTAAGAGAAGAATGTGTGTGAGAGTGGAAAGTTCACACA…
Recipient-4 with fecal protein (<100kDa)	Lactobacillus johnsonii strain CIP 103620 16S ribosomal RNA, partial sequence	Lactobacillus johnsonii	2529	2529	1	0	99.78	1543	NR_117574.1	TAGTGCTTGCACTAAATGAAACTAGATACAAGCGAGCGGCGGACGGGTGAGTAACACGTGGGTAACCTGCCCAAGAGACTGGGATAACACCTGGAAACAGATGCTAATACCGGATAACAACACTAGACGCATGTCTAGAGTTTGAAAGATGGTTCTGCTATCACTCTTGGATGGACCTGCGGTGCATTAGCTAGTTGGTAAGGTAACGGCTTACCAAGGCAATGATGCATAGCCGAGTTGAGAGACTGATCGGCCACATTGGGACTGAGACACGGCCCAAACTCCTACGGGAGGCAGCAGTAGGGAATCTTCCACAATGGACGAAAGTCTGATGGAGCAACGCCGCGTGAGTGAAGAAGGGTTTCGGCTCGTAAAGCTCTGTTGGTAGTGAAGAAAGAT…
Recipient-4 with fecal protein (<100kDa)	Streptococcus alactolyticus strain ATCC 43077 16S ribosomal RNA, partial sequence	Streptococcus alactolyticus	2350	2350	1	0	97.63	1437	NR_041781.1	TCTTTTGGATGAGTTGCGAACGGGTGAGTAACGCGTANGTAANCTGCCTTGGATCGGGGGNNANNTATTGGAAACGATAGCTAATACCGCAGAACAGCTTTTGACACATGTTATAAGCTTGAAAGATGCAATTGCATCACTACGAGATGGACCTGCGTTGTATTAGCTAGGAAGTAGGAAAACGGCCTACCTAGGCGACGATACATAGCCGACCTGAGAGGGTGATCGGCCACACTGGGACTGAGACACGGCCCAGACTCCTACGGGAGGCAGCAGTAGGGAATCTTCGGCAATGGGGGCAACCCTGACCGAGCAACGCCGCGTGAGTGAAGAAGGTTTTCGGATCGTAAAGCTCTGTTGTAAGAGAAGAATGTGTGTGAGAGTGGAAAGTTCACACAG…
Recipient-4 with fecal protein (<100kDa)	Lactobacillus johnsonii strain CIP 103620 16S ribosomal RNA, partial sequence	Lactobacillus johnsonii	2531	2531	1	0	99.85	1543	NR_117574.1	AGTGCTTGCACTAAATGAAACTAGATACAAGCGAGCGGCGGACGGGTGAGTAACACGTGGGTAACCTGCCCAAGAGACTGGGATAACACCTGGAAACAGATGCTAATACCGGATAACAACACTAGACGCATGTCTAGAGTTTGAAAGATGGTTCTGCTATCACTCTTGGATGGACCTGCGGTGCATTAGCTAGTTGGTAAGGTAACGGCTTACCAAGGCAATGATGCATAGCCGAGTTGAGAGACTGATCGGCCACATTGGGACTGAGACACGGCCCAAACTCCTACGGGAGGCAGCAGTAGGGAATCTTCCACAATGGACGAAAGTCTGATGGAGCAACGCCGCGTGAGTGAAGAAGGGTTTCGGCTCGTAAAGCTCTGTTGGTAGTGAAGAAAGATA…
Recipient-4 with fecal protein (<100kDa)	Streptococcus alactolyticus strain ATCC 43077 16S ribosomal RNA, partial sequence	Streptococcus alactolyticus	2388	2388	1	0	98.15	1437	NR_041781.1	TTCTTTTGGATGAGTTGCGAACGGGTGAGTAACGCGTAGGTAACCTGCCTTGGANCGGGGGANAACTATTGGAAACGATAGCTAATACCGCAGAACAGCTTTTGACACATGTTATAAGCTTGAAAGATGCAATTGCATCNCTACGAGATGGACCTGCGTTGTATTAGCTAGGANGTAGGGNNACGGCCTACCTAGGCGACGATACATAGCCGACCTGAGAGGGTGATCGGCCACACTGGGACTGAGACACGGCCCAGACTCCTACGGGAGGCAGCAGTAGGGAATCTTCGGCAATGGGGGCAACCCTGACCGAGCAACGCCGCGTGAGTGAAGAAGGTTTTCGGATCGTAAAGCTCTGTTGTAAGAGAAGAATGTGTGTGAGAGTGGAAAGTTCACACA…
Recipient-4 with fecal protein (<100kDa)	Lactobacillus johnsonii strain CIP 103620 16S ribosomal RNA, partial sequence	Lactobacillus johnsonii	2540	2540	1	0	99.86	1543	NR_117574.1	TTTAGTGCTTGCACTAAATGAAACTAGATACAAGCGAGCGGCGGACGGGTGAGTAACACGTGGGTAACCTGCCCAAGAGACTGGGATAACACCTGGAAACAGATGCTAATACCGGATAACAACACTAGACGCATGTCTAGAGTTTGAAAGATGGTTCTGCTATCACTCTTGGATGGACCTGCGGTGCATTAGCTAGTTGGTAAGGTAACGGCTTACCAAGGCAATGATGCATAGCCGAGTTGAGAGACTGATCGGCCACATTGGGACTGAGACACGGCCCAAACTCCTACGGGAGGCAGCAGTAGGGAATCTTCCACAATGGACGAAAGTCTGATGGAGCAACGCCGCGTGAGTGAAGAAGGGTTTCGGCTCGTAAAGCTCTGTTGGTAGTGAAGAAAG…
Recipient-4 with fecal protein (<100kDa)	Lactobacillus crispatus strain DSM 20584 16S ribosomal RNA, partial sequence	Lactobacillus crispatus	2532	2532	1	0	100	1516	NR_117063.1	CTTCGGTAATGACGTTAGGAAAGCGAGCGGCGGATGGGTGAGTAACACGTGGGGAACCTGCCCCATAGTCTGGGATACCACTTGGAAACAGGTGCTAATACCGGATAAGAAAGCAGATCGCATGATCAGCTTTTAAAAGGCGGCGTAAGCTGTCGCTATGGGATGGCCCCGCGGTGCATTAGCTAGTTGGTAAGGTAAAGGCTTACCAAGGCGATGATGCATAGCCGAGTTGAGAGACTGATCGGCCACATTGGGACTGAGACACGGCCCAAACTCCTACGGGAGGCAGCAGTAGGGAATCTTCCACAATGGACGCAAGTCTGATGGAGCAACGCCGCGTGAGTGAAGAAGGTTTTCGGATCGTAAAGCTCTGTTGTTGGTGAAGAAGGATAGAGGTAG…
Recipient-4 with fecal protein (<100kDa)	Streptococcus alactolyticus strain ATCC 43077 16S ribosomal RNA, partial sequence	Streptococcus alactolyticus	2468	2468	1	0	99.63	1437	NR_041781.1	TCTTTTGGATGAGTTGCGAACGGGTGAGTAACGCGTAGGTNACCTGCCTTGTAGCGGGGGATAACTATTGGAAACGATAGCTAATACCGCATAACAGCTTTTGACACATGTTAGAAGCTTGAAAGATGCAATTGCATCACTACGAGATGGACCTGCGTTGTATTAGCTAGTAGGTAGGGTAACGGCCTACCTAGGCGACGATACATAGCCGACCTGAGAGGGTGATCGGCCACACTGGGACTGAGACACGGCCCAGACTCCTACGGGAGGCAGCAGTAGGGAATCTTCGGCAATGGGGGCAACCCTGACCGAGCAACGCCGCGTGAGTGAAGAAGGTTTTCGGATCGTAAAGCTCTGTTGTAAGAGAAGAATGTGTGTGAGAGTGGAAAGTTCACACAG…
Recipient-4 with fecal protein (<100kDa)	Staphylococcus epidermidis strain NBRC 100911 16S ribosomal RNA, partial sequence	Staphylococcus epidermidis	2508	2508	1	0	99.93	1476	NR_113957.1	CTTGCTCCTCTGACGTTAGCGGCGGACGGGTGAGTAACACGTGGATAACCTACCTATAAGACTGGGATAACTTCGGGAAACCGGAGCTAATACCGGATAATATATTGAACCGCATGGTTCAATAGTGAAAGACGGTTTTGCTGTCACTTATAGATGGATCCGCGCCGCATTAGCTAGTTGGTAAGGTAACGGCTTACCAAGGCAACGATGCGTAGCCGACCTGAGAGGGTGATCGGCCACACTGGAACTGAGACACGGTCCAGACTCCTACGGGAGGCAGCAGTAGGGAATCTTCCGCAATGGGCGAAAGCCTGACGGAGCAACGCCGCGTGAGTGATGAAGGTCTTCGGATCGTAAAACTCTGTTATTAGGGAAGAACAAATGTGTAAGTAACTATGC…
Recipient-4 with fecal protein (<100kDa)	Lactobacillus johnsonii strain CIP 103620 16S ribosomal RNA, partial sequence	Lactobacillus johnsonii	2540	2540	1	0	99.86	1543	NR_117574.1	TTTAGTGCTTGCACTAAATGAAACTAGATACAAGCGAGCGGCGGACGGGTGAGTAACACGTGGGTAACCTGCCCAAGAGACTGGGATAACACCTGGAAACAGATGCTAATACCGGATAACAACACTAGACGCATGTCTAGAGTTTGAAAGATGGTTCTGCTATCACTCTTGGATGGACCTGCGGTGCATTAGCTAGTTGGTAAGGTAACGGCTTACCAAGGCAATGATGCATAGCCGAGTTGAGAGACTGATCGGCCACATTGGGACTGAGACACGGCCCAAACTCCTACGGGAGGCAGCAGTAGGGAATCTTCCACAATGGACGAAAGTCTGATGGAGCAACGCCGCGTGAGTGAAGAAGGGTTTCGGCTCGTAAAGCTCTGTTGGTAGTGAAGAAAG…
Recipient-4 with fecal protein (<100kDa)	Lactobacillus johnsonii strain CIP 103620 16S ribosomal RNA, partial sequence	Lactobacillus johnsonii	2538	2538	1	0	99.86	1543	NR_117574.1	TTAGTGCTTGCACTAAATGAAACTAGATACAAGCGAGCGGCGGACGGGTGAGTAACACGTGGGTAACCTGCCCAAGAGACTGGGATAACACCTGGAAACAGATGCTAATACCGGATAACAACACTAGACGCATGTCTAGAGTTTGAAAGATGGTTCTGCTATCACTCTTGGATGGACCTGCGGTGCATTAGCTAGTTGGTAAGGTAACGGCTTACCAAGGCAATGATGCATAGCCGAGTTGAGAGACTGATCGGCCACATTGGGACTGAGACACGGCCCAAACTCCTACGGGAGGCAGCAGTAGGGAATCTTCCACAATGGACGAAAGTCTGATGGAGCAACGCCGCGTGAGTGAAGAAGGGTTTCGGCTCGTAAAGCTCTGTTGGTAGTGAAGAAAGA…
Recipient-4 with fecal protein (<100kDa)	Streptococcus alactolyticus strain ATCC 43077 16S ribosomal RNA, partial sequence	Streptococcus alactolyticus	2477	2477	1	0	99.63	1437	NR_041781.1	TTCTTTTGGATGAGTTGCGAACGGGTGAGTAACGCGTAGGTNACCTGCCTTGTANCGGGGGATAACTATTGGAAACGATAGCTAATACCGCAGAACAGCTTTTGACACATGTTAGAAGCTTGAAAGATGCAATTGCATCACTACGAGATGGACCTGCGTTGTATTAGCTAGTAGGTAGGGTAACGGCCTACCTAGGCGACGATACATAGCCGACCTGAGAGGGTGATCGGCCACACTGGGACTGAGACACGGCCCAGACTCCTACGGGAGGCAGCAGTAGGGAATCTTCGGCAATGGGGGCAACCCTGACCGAGCAACGCCGCGTGAGTGAAGAAGGTTTTCGGATCGTAAAGCTCTGTTGTAAGAGAAGAATGTGTGTGAGAGTGGAAAGTTCACACA…
Recipient-5 with fecal protein (<100kDa)	Streptococcus alactolyticus strain ATCC 43077 16S ribosomal RNA, partial sequence	Streptococcus alactolyticus	2429	2429	1	0	99.85	1437	NR_041781.1	ACGGGTGAGTAACGCGGAAGTAACCTGCCTTGTAGCGGGGGATAACTATTGGAAACGATAGCTAATACCGCATAACAGCTTTTGACACATGTTAGAAGCTTGAAAGATGCAATTGCATCACTACGAGATGGACCTGCGTTGTATTAGCTAGTAGGTAGGGTAACGGCCTACCTAGGCGACGATACATAGCCGACCTGAGAGGGTGATCGGCCACACTGGGACTGAGACACGGCCCAGACTCCTACGGGAGGCAGCAGTAGGGAATCTTCGGCAATGGGGGCAACCCTGACCGAGCAACGCCGCGTGAGTGAAGAAGGTTTTCGGATCGTAAAGCTCTGTTGTAAGAGAAGAACGTGTGTGAGAGTGGAAAGTTCACACAGTGACGGTAACTTACCAGAA…
Recipient-5 with fecal protein (<100kDa)	Streptococcus alactolyticus strain ATCC 43077 16S ribosomal RNA, partial sequence	Streptococcus alactolyticus	2375	2375	1	0	99.31	1437	NR_041781.1	TAACGCGGAAGTAACCTGCCTTGTAGCGGGGGATAACTATTGGAAACGATAGCTAATACCGCATAACAGCTTTTGACACATGTTAGAAGCTTGAAAGATGCAATTGCATCACTACGAGATGGACCTGCGTTGTATTAGCTAGTAGGTAGGGTAACGGCCTACCTAGGCGACGATACATAGCCGACCTGAGAGGGTGATCGGCCACACTGGGACTGAGACACGGCCCAGACTCCTACGGGAGGCAGCAGTAGGGAATCTTCGGCAATGGGGGCAACCCTGACCGAGCAACGCCGCGTGAGTGAAGAAGGTTTTCGGATCGTAAAGCTCTGTTGTAAGAGAAGAACGTGTGTGAGAGTGGAAAGTTCACACAGTGACGGTAACTTACCAGAAAGGGACGGC…
Recipient-5 with fecal protein (<100kDa)	Streptococcus alactolyticus strain ATCC 43077 16S ribosomal RNA, partial sequence	Streptococcus alactolyticus	1790	1790	0.79	0	97.41	1437	NR_041781.1	GTGACAAGGTAGAGTTTGATCATGGGTAGTCGCNGTAGGGANCCAGTCGTAACAAGGTANAGTTTCGTNACAAGGTAGCNTNTCNTAGGTAGCCAGTCGTTACAAGGTAGACAGACGNAACTGCGTCNCTACNAGATGGACCTGCGTTGTATTANCTNGTACGTAGGGTAACGGCCTACCTAGGCGACGATACATAGCCGACCTGAGAGGGTGATCGGCCACACTGGGACTGAGACACGGCCCAGACTCCTACGGGAGGCAGCAGTAGGGAATCTTCGGCAATGGGGGCAACCCTGACCGAGCAACGCCGCGTGAGTGAAGAAGGTTTTCGGATCGTAAAGCTCTGTTGTAAGAGAAGAATGTGTGTGAGAGTGGAAAGTTCACACAGTGACGGTAACT…
Recipient-5 with fecal protein (<100kDa)	Lactobacillus johnsonii strain CIP 103620 16S ribosomal RNA, partial sequence	Lactobacillus johnsonii	2532	2532	1	0	99.85	1543	NR_117574.1	TAGTGCTTGCACTAAATGAAACTAGATACAAGCGAGCGGCGGACGGGTGAGTAACACGTGGGTAACCTGCCCAAGAGACTGGGATAACACCTGGAAACAGATGCTAATACCGGATAACAACACTAGACGCATGTCTAGAGTTTGAAAGATGGTTCTGCTATCACTCTTGGATGGACCTGCGGTGCATTAGCTAGTTGGTAAGGTAACGGCTTACCAAGGCAATGATGCATAGCCGAGTTGAGAGACTGATCGGCCACATTGGGACTGAGACACGGCCCAAACTCCTACGGGAGGCAGCAGTAGGGAATCTTCCACAATGGACGAAAGTCTGATGGAGCAACGCCGCGTGAGTGAAGAAGGGTTTCGGCTCGTAAAGCTCTGTTGGTAGTGAAGAAAGAT…
Recipient-5 with fecal protein (<100kDa)	Lactobacillus crispatus strain DSM 20584 16S ribosomal RNA, partial sequence	Lactobacillus crispatus	1557	2654	1	0	99.65	1516	NR_117063.1	TCGTTNGGAAAGCGAGCGGCGGAGGNGTGAGTAACACGTGGGGAACCTGCCCCATAGTCTGGGATACCACTTGGAAACAGGTGCTAATACCGGATAAGAAAGCAGATCGCATGATCAGCTTTTAAAAGGCGGCGTAAGCTGTCGCTATGGGATGGCCCCGCGGTGCATTAGCTAGTTGGTAAGGTAAAGGCTTACCAAGGCGATGATGCATAGCCGAGTTGAGAGACTGATCGGCCACATTGGGACTGAGACACGGCCCAAACTCCTACGGGAGGCAGCAGTAGGGAATCTTCCACAATGGACGCAAGTCTGATGGAGCAACGCCGCGTGAGTGAAGAAGGTTTTCGGATCGTAAAGCTCTGTTGTTGGTGAAGAAGGATAGAGGTAGTAACTGGCCTT…
Recipient-5 with fecal protein (<100kDa)	Lactobacillus johnsonii strain CIP 103620 16S ribosomal RNA, partial sequence	Lactobacillus johnsonii	2532	2532	1	0	99.85	1543	NR_117574.1	TAGTGCTTGCACTAAATGAAACTAGATACAAGCGAGCGGCGGACGGGTGAGTAACACGTGGGTAACCTGCCCAAGAGACTGGGATAACACCTGGAAACAGATGCTAATACCGGATAACAACACTAGACGCATGTCTAGAGTTTGAAAGATGGTTCTGCTATCACTCTTGGATGGACCTGCGGTGCATTAGCTAGTTGGTAAGGTAACGGCTTACCAAGGCAATGATGCATAGCCGAGTTGAGAGACTGATCGGCCACATTGGGACTGAGACACGGCCCAAACTCCTACGGGAGGCAGCAGTAGGGAATCTTCCACAATGGACGAAAGTCTGATGGAGCAACGCCGCGTGAGTGAAGAAGGGTTTCGGCTCGTAAAGCTCTGTTGGTAGTGAAGAAAGAT…
